# Supplementary material for: The de novo DNA methyltransferase 3B is a novel epigenetic regulator of MYC in multiple myeloma, representing a promising therapeutic target to counter relapse
Source: J Exp Clin Cancer Res. 2025 Apr 17;44:125. doi: 10.1186/s13046-025-03382-y (PMC12004749; doi:10.1186/s13046-025-03382-y)
Supplement: Supplementary file 2 — Supplementary Table 2 [file 13046_2025_3382_MOESM2_ESM.xlsx]

## Sheet: Blad1
Supplemental Table 2: Genes deregulated upon DNMT3B knockdown.
	name	description	chromosome	baseMean	log2FoldChange	padj	AMO1_virus1-16_NEGdoxy_n1	AMO1_virus1-16_NEGdoxy_n2	AMO1_virus1-16_POSdoxy_n1	AMO1_virus1-16_POSdoxy_n2	AMO1_virus1-2_NEGdoxy_n1	AMO1_virus1-2_NEGdoxy_n2	AMO1_virus1-2_POSdoxy_n1	AMO1_virus1-2_POSdoxy_n2	XG-2_virus1-16_NEGdoxy_n1	XG-2_virus1-16_NEGdoxy_n2	XG-2_virus1-16_POSdoxy_n1	XG-2_virus1-16_POSdoxy_n2	XG-2_virus1-7_NEGdoxy_n1	XG-2_virus1-7_NEGdoxy_n2	XG-2_virus1-7_POSdoxy_n1	XG-2_virus1-7_POSdoxy_n2
ENSG00000207924	MIR196A2	microRNA 196a-2 [Source:HGNC Symbol;Acc:HGNC:31568]	12	2522.35	9.9972	8.42659e-210	2.9	3.65	1863.57	2798.81	7.71	4.35	4872.52	4995.19	7.69	5.05	6785.11	5961.46	0	7.22	7373.78	5668.64
ENSG00000160951	PTGER1	prostaglandin E receptor 1 (subtype EP1), 42kDa [Source:HGNC Symbol;Acc:HGNC:9593]	19	15.5663	2.11236	7.55818e-05	0	0.91	0	0.9	0	0	7.6	0	13.47	8.08	53.6	37.36	8.79	16.62	55.98	45.76
ENSG00000180767	CHST13	carbohydrate (chondroitin 4) sulfotransferase 13 [Source:HGNC Symbol;Acc:HGNC:21755]	3	37.2918	1.90735	0.00523176	0	0	0	0	0	0	0	0	43.28	36.36	191.02	167.62	17.58	14.45	73.7	52.66
ENSG00000134321	RSAD2	radical S-adenosyl methionine domain containing 2 [Source:HGNC Symbol;Acc:HGNC:30908]	2	22.8513	1.81789	0.0146203	17.38	29.17	64.94	152.73	4.41	10.87	22.8	21.83	1.92	2.02	2.92	3.03	1.95	5.06	5.6	18.99
ENSG00000183128	CALHM3	calcium homeostasis modulator 3 [Source:HGNC Symbol;Acc:HGNC:23458]	10	70.1058	1.69511	0.000138163	34.76	40.11	75.96	40.67	16.52	40.22	51.03	54.59	11.54	14.14	140.34	144.39	39.07	42.63	210.84	164.9
ENSG00000169583	CLIC3	chloride intracellular channel 3 [Source:HGNC Symbol;Acc:HGNC:2064]	9	26.713	1.68351	0.00709142	1.93	1.82	1.23	0	2.2	0	1.09	1.21	21.16	21.21	140.34	95.92	14.65	16.62	70.9	37.12
ENSG00000229520	LINC00404	long intergenic non-protein coding RNA 404 [Source:HGNC Symbol;Acc:HGNC:42734]	13	19.1466	1.67698	0.00827375	0	0	0	0	0	0	0	0	6.73	9.09	53.6	45.44	25.39	25.29	82.1	58.71
ENSG00000101222	SPEF1	sperm flagellar 1 [Source:HGNC Symbol;Acc:HGNC:15874]	20	14.343	1.60681	0.00433785	0.97	5.47	14.7	5.42	11.01	0	6.51	7.28	9.62	13.13	38.01	32.31	3.91	7.95	43.85	29.35
ENSG00000204052	LRRC73	leucine rich repeat containing 73 [Source:HGNC Symbol;Acc:HGNC:21375]	6	43.117	1.59727	2.64076e-07	1.93	4.56	4.9	9.04	4.41	4.35	5.43	8.49	47.13	39.39	109.15	100.97	27.35	31.79	151.13	139.86
ENSG00000184867	ARMCX2	armadillo repeat containing, X-linked 2 [Source:HGNC Symbol;Acc:HGNC:16869]	X	161.166	1.59669	0.0135893	0	0	0	1.81	0	0	0	0	252	222.19	780.65	658.35	78.13	85.97	262.15	237.42
ENSG00000188672	RHCE	Rh blood group, CcEe antigens [Source:HGNC Symbol;Acc:HGNC:10008]	1	37.4699	1.46634	1.11125e-08	9.66	3.65	19.6	16.27	6.61	7.61	10.86	9.7	24.05	34.34	110.13	90.88	35.16	32.51	108.22	80.29
ENSG00000123453	SARDH	sarcosine dehydrogenase [Source:HGNC Symbol;Acc:HGNC:10536]	9	231.742	1.40564	0.0383969	241.38	257.04	270.77	295.52	492.33	497.88	593.87	704.76	22.12	15.15	130.6	106.02	4.88	8.67	40.12	26.76
ENSG00000205611	LINC01597	long intergenic non-protein coding RNA 1597 [Source:HGNC Symbol;Acc:HGNC:51594]	20	83.3482	1.33941	0.0426024	0	0	1.23	0	0	0	0	0	123.11	132.31	326.49	404.9	66.41	46.24	112.88	120
ENSG00000167588	GPD1	glycerol-3-phosphate dehydrogenase 1 (soluble) [Source:HGNC Symbol;Acc:HGNC:4455]	12	19.0327	1.33744	0.00328133	20.28	15.5	29.41	27.11	16.52	21.74	33.66	36.39	3.85	1.01	12.67	10.1	6.84	7.95	26.12	35.4
ENSG00000162654	GBP4	guanylate binding protein 4 [Source:HGNC Symbol;Acc:HGNC:20480]	1	1234.45	1.32904	0.0266049	1382.62	1297.97	2769.01	3022.03	1951.7	1978.49	3976.84	3249.67	9.62	11.11	46.78	36.35	5.86	1.44	5.6	6.04
ENSG00000136367	ZFHX2	zinc finger homeobox 2 [Source:HGNC Symbol;Acc:HGNC:20152]	14	33.1828	1.32495	0.00182815	9.66	5.47	15.93	21.69	13.22	9.78	19.54	18.2	44.24	25.25	127.67	59.57	20.51	15.89	92.36	31.94
ENSG00000224899			7	20.542	1.32025	0.012419	0.97	0	1.23	0	0	0	0	0	23.08	26.26	87.71	48.47	28.32	12.28	60.64	39.71
ENSG00000183248	PRR36	proline rich 36 [Source:HGNC Symbol;Acc:HGNC:26172]	19	66.9674	1.3024	9.12954e-06	29.93	39.19	46.56	58.74	40.75	34.79	57.54	69.14	46.17	25.25	151.06	84.82	39.07	38.29	188.45	121.73
ENSG00000185100	ADSSL1	adenylosuccinate synthase like 1 [Source:HGNC Symbol;Acc:HGNC:20093]	14	37.2565	1.29478	0.0157138	5.79	6.38	14.7	16.27	25.33	25	21.71	36.39	38.47	27.27	101.36	102.99	15.63	8.67	91.43	58.71
ENSG00000008226	DLEC1	deleted in lung and esophageal cancer 1 [Source:HGNC Symbol;Acc:HGNC:2899]	3	28.2921	1.29067	0.0145214	1.93	4.56	1.23	0.9	1.1	2.17	7.6	3.64	24.05	15.15	59.45	53.52	34.18	33.23	129.68	80.29
ENSG00000144852	NR1I2	nuclear receptor subfamily 1, group I, member 2 [Source:HGNC Symbol;Acc:HGNC:7968]	3	13.3615	1.27316	0.0260383	0	0	0	0.9	0	1.09	0	0	20.2	20.2	38.01	40.39	5.86	13	44.78	29.35
ENSG00000146166	LGSN	lengsin, lens protein with glutamine synthetase domain [Source:HGNC Symbol;Acc:HGNC:21016]	6	46.0423	1.26874	1.25895e-05	0	0.91	0	0	1.1	0	1.09	0	46.17	44.44	137.42	158.53	63.48	55.63	115.68	112.23
ENSG00000160188	RSPH1	radial spoke head 1 homolog (Chlamydomonas) [Source:HGNC Symbol;Acc:HGNC:12371]	21	18.0989	1.25563	0.0185957	22.21	29.17	52.68	29.82	22.03	30.44	30.4	27.9	1.92	1.01	16.57	5.05	0.98	0.72	7.46	11.22
ENSG00000116183	PAPPA2	pappalysin 2 [Source:HGNC Symbol;Acc:HGNC:14615]	1	38.7667	1.24509	0.0180371	0	0	1.23	2.71	1.1	2.17	0	1.21	25.01	31.31	111.1	71.69	81.06	39.74	148.33	103.6
ENSG00000247317			8	16.2758	1.24001	0.00691331	1.93	5.47	3.68	5.42	6.61	4.35	15.2	13.34	11.54	9.09	43.86	32.31	21.49	15.17	48.51	22.45
ENSG00000087076	HSD17B14	hydroxysteroid (17-beta) dehydrogenase 14 [Source:HGNC Symbol;Acc:HGNC:23238]	19	160.331	1.23721	0.0034873	252.97	280.74	425.15	384.08	209.27	207.63	220.39	215.92	16.35	15.15	123.77	94.91	14.65	18.78	35.45	50.07
ENSG00000168528	SERINC2	serine incorporator 2 [Source:HGNC Symbol;Acc:HGNC:23231]	1	31.3533	1.20017	0.00516132	21.24	30.99	34.31	31.63	37.45	41.31	71.65	41.24	9.62	9.09	22.42	28.27	8.79	9.39	55.04	49.21
ENSG00000107819	SFXN3	sideroflexin 3 [Source:HGNC Symbol;Acc:HGNC:16087]	10	111.958	1.19979	0.00415342	6.76	8.2	14.7	33.44	14.32	8.7	24.97	30.33	181.78	169.67	480.47	357.45	98.64	95.37	124.08	142.45
ENSG00000139410	SDSL	serine dehydratase-like [Source:HGNC Symbol;Acc:HGNC:30404]	12	139.878	1.17895	0.0295479	191.17	258.86	494.99	374.14	170.72	141.32	237.76	247.45	11.54	11.11	37.03	43.42	1.95	5.06	3.73	7.77
ENSG00000185933	CALHM1	calcium homeostasis modulator 1 [Source:HGNC Symbol;Acc:HGNC:23494]	10	845.627	1.17495	0.00287211	1355.59	1288.85	1432.29	1424.26	1636.7	1550.18	2071.47	2421.18	12.5	5.05	62.37	63.61	17.58	26.73	83.96	77.7
ENSG00000236423	LINC01134	long intergenic non-protein coding RNA 1134 [Source:HGNC Symbol;Acc:HGNC:49449]	1	26.466	1.16785	0.0129956	21.24	19.14	44.11	24.4	14.32	4.35	13.03	16.98	25.01	21.21	59.45	67.65	10.74	10.11	35.45	36.26
ENSG00000089847	ANKRD24	ankyrin repeat domain 24 [Source:HGNC Symbol;Acc:HGNC:29424]	19	75.0298	1.14668	0.00108599	109.1	67.45	140.9	132.85	126.66	94.58	192.16	145.56	15.39	4.04	48.73	46.45	12.7	8.67	34.52	20.72
ENSG00000240204	SMKR1	small lysine-rich protein 1 [Source:HGNC Symbol;Acc:HGNC:43561]	7	78.3113	1.14156	0.000957781	75.31	66.54	133.55	93.08	70.49	103.27	108.57	88.55	28.85	21.21	81.87	63.61	34.18	23.84	153	107.05
ENSG00000206113			4	48.2245	1.13181	0.0003737	28.97	18.23	28.18	42.47	17.62	16.31	27.14	20.62	48.09	43.43	117.93	120.16	29.3	22.4	103.55	87.2
ENSG00000185250	PPIL6	peptidylprolyl isomerase (cyclophilin)-like 6 [Source:HGNC Symbol;Acc:HGNC:21557]	6	21.6882	1.10917	0.0003737	4.83	5.47	9.8	9.94	12.12	6.52	8.69	19.41	16.35	21.21	50.68	48.47	21.49	19.51	48.51	44.03
ENSG00000103855	CD276	CD276 molecule [Source:HGNC Symbol;Acc:HGNC:19137]	15	274.622	1.09125	0.00917507	0.97	0	0	0	0	0	2.17	0	478.03	401.97	1031.12	909.77	274.44	240.58	600.8	454.11
ENSG00000159714	ZDHHC1	zinc finger, DHHC-type containing 1 [Source:HGNC Symbol;Acc:HGNC:17916]	16	68.4428	1.07679	0.0223476	55.03	44.66	88.22	46.99	68.29	56.53	70.57	69.14	44.24	42.42	194.92	155.5	15.63	26.01	74.63	42.3
ENSG00000161955	TNFSF13	tumor necrosis factor (ligand) superfamily, member 13 [Source:HGNC Symbol;Acc:HGNC:11928]	17	14.7842	1.07023	0.0493669	11.59	5.47	14.7	15.36	5.51	9.78	14.11	10.92	22.12	8.08	38.98	42.41	5.86	6.5	13.06	12.09
ENSG00000103381	CPPED1	calcineurin-like phosphoesterase domain containing 1 [Source:HGNC Symbol;Acc:HGNC:25632]	16	54.978	1.06988	0.0322114	3.86	4.56	9.8	14.46	2.2	0	3.26	3.64	101.95	101	181.27	172.66	52.74	41.18	111.95	75.11
ENSG00000172361	CFAP53	cilia and flagella associated protein 53 [Source:HGNC Symbol;Acc:HGNC:26530]	18	28.9924	1.06858	0.00182815	19.31	16.41	25.73	22.59	7.71	14.13	15.2	20.62	25.01	10.1	46.78	63.61	23.44	26.01	73.7	53.53
ENSG00000167779	IGFBP6	insulin-like growth factor binding protein 6 [Source:HGNC Symbol;Acc:HGNC:5475]	12	70.5112	1.0639	0.0272105	68.55	101.18	118.85	112.96	133.27	153.28	138.97	160.12	6.73	10.1	39.96	45.44	3.91	4.33	15.86	14.68
ENSG00000162645	GBP2	guanylate binding protein 2, interferon-inducible [Source:HGNC Symbol;Acc:HGNC:4183]	1	87.8034	1.06182	0.00027357	67.59	82.03	162.95	90.37	87.01	79.36	145.48	143.14	45.21	45.45	125.72	147.42	34.18	28.18	68.1	52.66
ENSG00000108830	RND2	Rho family GTPase 2 [Source:HGNC Symbol;Acc:HGNC:18315]	17	52.1689	1.05773	0.0196279	30.9	60.16	49.01	46.09	41.85	39.13	43.43	43.67	37.51	30.3	93.56	101.98	7.81	18.78	111.95	78.56
ENSG00000088280	ASAP3	ArfGAP with SH3 domain, ankyrin repeat and PH domain 3 [Source:HGNC Symbol;Acc:HGNC:14987]	1	149.734	1.05663	0.00932627	111.03	99.35	90.67	133.75	172.92	165.24	176.97	151.63	58.67	63.63	347.93	267.58	57.62	63.58	232.3	202.88
ENSG00000148180	GSN	gelsolin [Source:HGNC Symbol;Acc:HGNC:4620]	9	229.294	1.04462	0.0297913	179.59	175.01	325.91	316.3	224.69	186.98	303.99	241.39	216.41	149.48	552.59	429.14	44.93	46.96	161.39	113.96
ENSG00000240875	LINC00886	long intergenic non-protein coding RNA 886 [Source:HGNC Symbol;Acc:HGNC:48572]	3	69.4287	1.02652	0.0110966	2.9	2.73	3.68	2.71	2.2	3.26	9.77	2.43	111.57	95.95	240.72	252.43	63.48	72.97	135.27	108.78
ENSG00000246763	RGMB-AS1	RGMB antisense RNA 1 [Source:HGNC Symbol;Acc:HGNC:48666]	5	56.5074	1.0167	0.0207427	31.86	24.61	57.59	32.53	46.26	43.48	49.94	35.18	47.13	25.25	184.2	130.26	33.21	28.9	91.43	42.3
ENSG00000158023	WDR66	WD repeat domain 66 [Source:HGNC Symbol;Acc:HGNC:28506]	12	27.0874	1.0075	0.0493519	28	32.81	35.53	54.22	18.72	28.26	40.17	38.82	8.66	14.14	52.63	43.42	6.84	13	12.13	6.04
ENSG00000129910	CDH15	cadherin 15, type 1, M-cadherin (myotubule) [Source:HGNC Symbol;Acc:HGNC:1754]	16	114.772	1.0072	0.00503896	127.45	128.52	194.81	168.09	181.73	171.76	252.96	287.48	20.2	36.36	92.59	75.73	11.72	15.17	36.38	35.4
ENSG00000172824	CES4A	carboxylesterase 4A [Source:HGNC Symbol;Acc:HGNC:26741]	16	173.013	1.00674	1.53961e-05	0	0	0	0	0	0	0	1.21	276.04	224.21	555.52	450.34	186.54	231.19	470.19	372.96
ENSG00000183044	ABAT	4-aminobutyrate aminotransferase [Source:HGNC Symbol;Acc:HGNC:23]	16	133.229	1.00278	0.0160861	253.93	254.31	226.67	267.5	186.14	176.11	174.79	169.82	18.27	21.21	93.56	95.92	21.49	14.45	85.83	71.66
ENSG00000182732	RGS6	regulator of G-protein signaling 6 [Source:HGNC Symbol;Acc:HGNC:10002]	14	37.8463	0.988655	0.00585394	60.83	42.84	52.68	79.53	49.56	42.4	62.97	46.09	8.66	8.08	35.09	37.36	10.74	7.95	39.18	21.58
ENSG00000162814	SPATA17	spermatogenesis associated 17 [Source:HGNC Symbol;Acc:HGNC:25184]	1	28.7399	0.979888	0.0314423	19.31	28.26	39.21	37.96	23.13	19.57	23.88	36.39	22.12	28.28	59.45	60.58	4.88	10.11	24.26	22.45
ENSG00000103021	CCDC113	coiled-coil domain containing 113 [Source:HGNC Symbol;Acc:HGNC:25002]	16	134.472	0.979138	0.000733627	189.24	185.95	210.74	243.1	199.36	167.41	216.05	257.16	26.93	27.27	89.66	77.75	25.39	30.34	135.27	69.93
ENSG00000248746	ACTN3	actinin, alpha 3 (gene/pseudogene) [Source:HGNC Symbol;Acc:HGNC:165]	11	87.8898	0.978405	0.0197948	0.97	1.82	1.23	0	0	2.17	0	1.21	150.04	117.16	307.97	287.77	79.11	91.03	204.31	161.44
ENSG00000135406	PRPH	peripherin [Source:HGNC Symbol;Acc:HGNC:9461]	12	20.9106	0.974194	0.024932	2.9	0	6.13	1.81	4.41	1.09	9.77	6.07	17.31	23.23	60.42	43.42	32.23	36.12	44.78	44.89
ENSG00000224243	LINC00403	long intergenic non-protein coding RNA 403 [Source:HGNC Symbol;Acc:HGNC:42733]	13	23.0362	0.973786	0.0405838	0	0	0	0	0	0	0	0	23.08	21.21	49.7	71.69	43.95	33.23	76.5	49.21
ENSG00000205116	TMEM88B	transmembrane protein 88B [Source:HGNC Symbol;Acc:HGNC:37099]	1	40.2224	0.962598	0.00737145	0	0	0	0	0	0	0	0	63.48	38.38	115	105.01	64.46	49.13	127.81	80.29
ENSG00000101000	PROCR	protein C receptor, endothelial [Source:HGNC Symbol;Acc:HGNC:9452]	20	44.3783	0.958511	0.0246938	0	1.82	3.68	1.81	3.3	3.26	3.26	6.07	58.67	58.58	129.62	162.57	34.18	78.03	73.7	91.51
ENSG00000136842	TMOD1	tropomodulin 1 [Source:HGNC Symbol;Acc:HGNC:11871]	9	20.9148	0.949896	0.0401079	29.93	20.05	45.33	44.28	36.35	32.61	34.74	42.46	3.85	3.03	13.64	11.11	1.95	1.44	12.13	1.73
ENSG00000082014	SMARCD3	SWI/SNF related, matrix associated, actin dependent regulator of chromatin, subfamily d, member 3 [Source:HGNC Symbol;Acc:HGNC:11108]	7	69.6677	0.948093	0.0439356	70.48	62.89	101.69	75.01	98.03	66.31	111.82	90.98	44.24	21.21	135.47	117.13	30.28	14.45	52.24	22.45
ENSG00000167107	ACSF2	acyl-CoA synthetase family member 2 [Source:HGNC Symbol;Acc:HGNC:26101]	17	778.599	0.947476	0.00317724	1217.52	1200.44	1372.25	1312.2	1178.51	1184.92	1159.5	1208.16	156.78	132.31	614.97	549.29	122.08	161.11	521.5	366.05
ENSG00000173548	SNX33	sorting nexin 33 [Source:HGNC Symbol;Acc:HGNC:28468]	15	96.2704	0.927138	0.0232859	105.24	123.05	128.65	173.51	199.36	196.76	227.99	237.75	12.5	9.09	45.81	27.26	6.84	4.33	21.46	20.72
ENSG00000197444	OGDHL	oxoglutarate dehydrogenase-like [Source:HGNC Symbol;Acc:HGNC:25590]	10	166.949	0.912566	1.58577e-05	0	0	0	0.9	0	0	0	1.21	204.87	191.89	468.78	429.14	242.21	288.99	424.48	418.72
ENSG00000119242	CCDC92	coiled-coil domain containing 92 [Source:HGNC Symbol;Acc:HGNC:29563]	12	87.722	0.911691	0.0269121	66.62	79.3	61.26	70.49	50.66	60.88	55.37	65.5	75.02	44.44	251.44	169.64	46.88	30.34	166.06	109.64
ENSG00000264063	MIR3687-2	microRNA 3687-2 [Source:HGNC Symbol;Acc:HGNC:50835]	21	50.2793	0.909197	0.0438257	10.62	26.43	26.95	28.02	17.62	31.53	14.11	25.47	26.93	64.64	155.93	148.43	24.42	41.18	79.3	82.88
ENSG00000253368	TRNP1	TMF1-regulated nuclear protein 1 [Source:HGNC Symbol;Acc:HGNC:34348]	1	103.062	0.903194	0.00759589	55.03	65.63	123.75	108.45	161.91	125.01	204.11	149.2	33.66	43.43	105.26	84.82	45.9	66.47	128.74	147.63
ENSG00000110881	ASIC1	acid sensing (proton gated) ion channel 1 [Source:HGNC Symbol;Acc:HGNC:100]	12	280.065	0.893059	0.0128032	284.83	338.16	344.29	402.15	615.69	541.37	589.52	607.72	45.21	53.53	146.19	172.66	32.23	44.79	130.61	132.09
ENSG00000175040	CHST2	carbohydrate (N-acetylglucosamine-6-O) sulfotransferase 2 [Source:HGNC Symbol;Acc:HGNC:1970]	3	319.808	0.889636	0.00565539	411.31	427.49	510.92	521.44	700.5	647.9	737.18	710.83	22.12	29.29	89.66	77.75	24.42	27.45	103.55	75.11
ENSG00000198933	TBKBP1	TBK1 binding protein 1 [Source:HGNC Symbol;Acc:HGNC:30140]	17	604.803	0.882561	0.0398471	1212.69	1196.79	1110.05	1176.64	1068.37	928.37	1182.3	1032.28	54.82	52.52	262.17	177.71	38.09	26.73	95.16	62.16
ENSG00000116661	FBXO2	F-box protein 2 [Source:HGNC Symbol;Acc:HGNC:13581]	1	442.746	0.880063	0.000692027	164.14	168.63	208.29	170.8	160.81	145.67	175.88	154.05	366.45	342.38	1243.58	1024.88	350.61	387.24	1034.61	985.92
ENSG00000167930	ITFG3	integrin alpha FG-GAP repeat containing 3 [Source:HGNC Symbol;Acc:HGNC:14163]	16	297.721	0.879608	0.00365601	437.38	399.24	561.15	469.03	354.65	401.13	492.9	431.83	112.53	72.72	339.16	224.16	51.76	80.92	196.85	138.13
ENSG00000136295	TTYH3	tweety family member 3 [Source:HGNC Symbol;Acc:HGNC:22222]	7	819.689	0.875715	0.0338793	582.21	573.33	628.54	753.7	1094.8	1018.6	1225.73	1330.68	607.87	405	1730.87	1210.67	330.11	213.13	890.94	518.86
ENSG00000186496	ZNF396	zinc finger protein 396 [Source:HGNC Symbol;Acc:HGNC:18824]	18	42.2318	0.864808	0.0292538	28	31.9	39.21	44.28	23.13	29.35	17.37	27.9	25.01	33.33	121.82	93.91	28.32	28.18	40.12	63.89
ENSG00000111537	IFNG	interferon, gamma [Source:HGNC Symbol;Acc:HGNC:5438]	12	245.579	0.862575	0.0129419	369.79	348.19	955.67	641.64	353.55	317.43	539.58	395.44	0.96	2.02	1.95	3.03	0	0	0	0
ENSG00000185522	LMNTD2	lamin tail domain containing 2 [Source:HGNC Symbol;Acc:HGNC:28561]	11	37.2283	0.86248	0.00258357	37.66	34.64	46.56	38.86	34.14	17.39	45.6	40.03	17.31	19.19	64.32	51.5	29.3	22.4	58.77	37.99
ENSG00000130751	NPAS1	neuronal PAS domain protein 1 [Source:HGNC Symbol;Acc:HGNC:7894]	19	182.509	0.861424	0.0475254	174.76	179.56	263.42	177.13	115.65	116.32	155.25	181.95	59.63	69.69	133.52	125.21	135.75	180.62	422.61	429.08
ENSG00000164695	CHMP4C	charged multivesicular body protein 4C [Source:HGNC Symbol;Acc:HGNC:30599]	8	83.6586	0.86053	0.00788844	0	0	0	2.71	0	0	0	0	127.92	129.28	248.52	269.6	97.66	127.15	171.66	164.03
ENSG00000100271	TTLL1	tubulin tyrosine ligase-like family member 1 [Source:HGNC Symbol;Acc:HGNC:1312]	22	93.2193	0.860153	0.00141869	127.45	123.96	186.23	156.34	94.72	88.05	93.37	129.79	36.55	41.41	97.46	93.91	30.28	26.73	85.83	79.43
ENSG00000165886	UBTD1	ubiquitin domain containing 1 [Source:HGNC Symbol;Acc:HGNC:25683]	10	185.409	0.858074	2.64076e-07	54.07	72.01	142.13	100.31	85.91	97.84	108.57	114.02	168.32	172.7	440.52	373.6	167.98	195.07	360.11	313.39
ENSG00000205078	SYCE1L	synaptonemal complex central element protein 1-like [Source:HGNC Symbol;Acc:HGNC:37236]	16	39.1717	0.850513	0.0102693	8.69	21.88	37.98	32.53	20.93	23.92	11.94	30.33	25.97	28.28	77.97	57.55	39.07	48.41	79.3	82.02
ENSG00000166816	LDHD	lactate dehydrogenase D [Source:HGNC Symbol;Acc:HGNC:19708]	16	164.036	0.846441	0.00324153	95.59	105.73	118.85	101.22	88.11	71.75	89.03	77.63	117.34	124.23	352.8	340.28	121.1	116.32	406.75	297.85
ENSG00000215375	MYL5	myosin, light chain 5, regulatory [Source:HGNC Symbol;Acc:HGNC:7586]	4	117.958	0.845882	0.00374991	82.07	60.16	144.58	101.22	70.49	63.05	102.05	41.24	126.96	72.72	242.67	192.86	84.97	91.03	247.22	164.03
ENSG00000128596	CCDC136	coiled-coil domain containing 136 [Source:HGNC Symbol;Acc:HGNC:22225]	7	179.628	0.842493	0.00866367	263.59	203.26	265.87	294.61	231.3	236.98	301.82	316.6	75.02	59.59	211.49	154.49	37.11	38.29	117.55	66.48
ENSG00000183317	EPHA10	EPH receptor A10 [Source:HGNC Symbol;Acc:HGNC:19987]	1	54.6798	0.83941	0.0439265	23.17	10.03	8.58	28.92	13.22	35.87	21.71	27.9	60.59	39.39	103.31	131.27	39.07	51.3	150.2	130.36
ENSG00000160345	C9orf116	chromosome 9 open reading frame 116 [Source:HGNC Symbol;Acc:HGNC:28435]	9	117.928	0.835825	0.00350974	108.14	122.14	182.56	140.98	142.08	197.85	173.71	206.21	51.94	24.24	105.26	101.98	50.79	39.74	128.74	110.51
ENSG00000117228	GBP1	guanylate binding protein 1, interferon-inducible [Source:HGNC Symbol;Acc:HGNC:4182]	1	1528.58	0.83104	0.017744	2085.52	1915.96	4499.02	4305.31	1891.13	1908.92	4393.74	3323.66	19.24	15.15	31.19	28.27	19.53	3.61	9.33	7.77
ENSG00000230583	GTF2IRD1P1	GTF2I repeat domain containing 1 pseudogene 1 [Source:HGNC Symbol;Acc:HGNC:44136]	7	22.705	0.830948	0.0211791	3.86	1.82	7.35	10.84	6.61	8.7	6.51	10.92	19.24	27.27	45.81	65.63	24.42	38.29	41.98	44.03
ENSG00000197763	TXNRD3	thioredoxin reductase 3 [Source:HGNC Symbol;Acc:HGNC:20667]	3	150.074	0.827289	0.00143765	0.97	0.91	0	0.9	0	0	0	0	199.1	206.03	454.16	458.42	244.16	205.18	327.45	303.89
ENSG00000111275	ALDH2	aldehyde dehydrogenase 2 family (mitochondrial) [Source:HGNC Symbol;Acc:HGNC:404]	12	28.766	0.826773	0.0348057	1.93	2.73	6.13	13.56	11.01	3.26	5.43	4.85	34.63	48.48	92.59	63.61	33.21	30.34	54.11	54.39
ENSG00000107281	NPDC1	neural proliferation, differentiation and control, 1 [Source:HGNC Symbol;Acc:HGNC:7899]	9	652.046	0.826487	0.00934923	0	0.91	0	0	0	0	0	0	846.4	661.53	2145.08	1518.64	1159.27	1032.41	1820.12	1248.38
ENSG00000170289	CNGB3	cyclic nucleotide gated channel beta 3 [Source:HGNC Symbol;Acc:HGNC:2153]	8	96.6226	0.820529	8.92419e-06	0	1.82	0	0	0	0	2.17	0	150.04	134.33	274.83	239.31	126.96	143.77	237.89	234.83
ENSG00000142530	FAM71E1	family with sequence similarity 71, member E1 [Source:HGNC Symbol;Acc:HGNC:25107]	19	20.6338	0.818223	0.0211121	15.45	7.29	7.35	13.56	14.32	10.87	27.14	19.41	19.24	13.13	38.01	31.3	22.46	15.17	39.18	36.26
ENSG00000021300	PLEKHB1	pleckstrin homology domain containing, family B (evectins) member 1 [Source:HGNC Symbol;Acc:HGNC:19079]	11	1820.76	0.81405	0.022733	1016.69	1079.21	1005.91	1016.68	982.46	902.28	1144.3	1199.67	1860.17	1882.58	5516.19	4774.02	824.29	885.75	2652.28	2389.7
ENSG00000163046	ANKRD30BL	ankyrin repeat domain 30B-like [Source:HGNC Symbol;Acc:HGNC:35167]	2	125.961	0.806814	0.0179851	44.41	51.04	77.19	93.08	22.03	66.31	34.74	77.63	132.73	154.53	361.57	334.22	102.55	132.93	158.6	171.8
ENSG00000240137	ERICH6-AS1	ERICH6 antisense RNA 1 [Source:HGNC Symbol;Acc:HGNC:41205]	3	22.7788	0.802972	0.00941111	13.52	20.05	23.28	29.82	23.13	14.13	23.88	20.62	18.27	14.14	24.36	27.26	15.63	14.45	44.78	37.12
ENSG00000099889	ARVCF	armadillo repeat gene deleted in velocardiofacial syndrome [Source:HGNC Symbol;Acc:HGNC:728]	22	80.6395	0.801276	0.000417776	16.41	22.79	29.41	36.15	34.14	26.09	32.57	31.54	103.88	82.82	224.16	175.69	72.27	87.42	170.72	144.18
ENSG00000172465	TCEAL1	transcription elongation factor A (SII)-like 1 [Source:HGNC Symbol;Acc:HGNC:11616]	X	107.271	0.801048	0.0392244	0	0	0	0	0	0	0	0	192.36	190.88	362.55	305.95	104.5	131.49	213.64	214.97
ENSG00000224424	PRKAR2A-AS1	PRKAR2A antisense RNA 1 [Source:HGNC Symbol;Acc:HGNC:40471]	3	45.8013	0.801035	0.00176847	18.34	21.88	30.63	28.02	18.72	16.31	21.71	14.56	48.09	37.37	113.05	84.82	53.72	41.18	99.82	84.61
ENSG00000163683	SMIM14	small integral membrane protein 14 [Source:HGNC Symbol;Acc:HGNC:27321]	4	272.031	0.79703	0.0150861	72.41	102.09	133.55	113.87	39.65	41.31	35.83	77.63	314.52	321.17	787.47	661.37	280.3	288.99	563.48	518.86
ENSG00000166246	C16orf71	chromosome 16 open reading frame 71 [Source:HGNC Symbol;Acc:HGNC:25081]	16	19.7072	0.796859	0.0153864	5.79	6.38	19.6	8.13	7.71	9.78	10.86	12.13	22.12	22.22	30.21	41.4	25.39	15.89	34.52	43.17
ENSG00000165424	ZCCHC24	zinc finger, CCHC domain containing 24 [Source:HGNC Symbol;Acc:HGNC:26911]	10	96.4241	0.794894	0.0281683	38.62	42.84	36.76	64.16	50.66	51.09	35.83	58.22	94.26	93.93	306.02	262.53	63.48	65.02	145.54	133.82
ENSG00000205593	DENND6B	DENN/MADD domain containing 6B [Source:HGNC Symbol;Acc:HGNC:32690]	22	1062.21	0.782869	0.0334372	1332.41	1439.25	1673.66	1382.69	2344.91	2155.68	2650.14	2681.97	85.6	36.36	256.32	179.73	128.92	117.76	299.47	230.51
ENSG00000155966	AFF2	AF4/FMR2 family, member 2 [Source:HGNC Symbol;Acc:HGNC:3776]	X	200.042	0.779953	0.0378668	226.9	229.7	231.57	361.49	158.6	160.89	167.19	196.51	143.31	134.33	376.19	365.52	83.01	71.52	155.8	138.13
ENSG00000205913	SRRM2-AS1	SRRM2 antisense RNA 1 [Source:HGNC Symbol;Acc:HGNC:44162]	16	35.5444	0.777424	0.0354929	21.24	10.03	51.46	28.92	26.43	14.13	29.31	15.77	44.24	38.38	83.81	64.62	32.23	23.84	41.98	42.3
ENSG00000227195	MIR663AHG	MIR663A host gene [Source:HGNC Symbol;Acc:HGNC:27662]	20	1519.04	0.776353	0.000221807	456.69	533.22	1076.97	770.87	366.77	425.05	497.24	739.94	1751.48	2314.85	3820.4	3547.19	1383.9	1759.21	2481.56	2379.34
ENSG00000100739	BDKRB1	bradykinin receptor B1 [Source:HGNC Symbol;Acc:HGNC:1029]	14	56.637	0.775969	0.00758675	0	0	0	0	0	0	0	0	68.29	93.93	143.26	113.09	93.76	76.58	167.93	149.36
ENSG00000172725	CORO1B	coronin, actin binding protein, 1B [Source:HGNC Symbol;Acc:HGNC:2253]	11	278.626	0.774971	0.0260383	533.93	515.91	578.31	462.7	387.7	342.43	381.07	371.18	83.68	34.34	179.32	158.53	46.88	54.91	172.59	154.54
ENSG00000188157	AGRN	agrin [Source:HGNC Symbol;Acc:HGNC:329]	1	1046.13	0.770559	0.0426024	915.31	865.01	1016.94	1141.39	1692.87	1708.89	1709.94	1690.94	393.39	255.52	1600.28	973.38	584.03	379.3	1174.54	636.28
ENSG00000188997	KCTD21	potassium channel tetramerization domain containing 21 [Source:HGNC Symbol;Acc:HGNC:27452]	11	260.111	0.768314	0.000417776	151.59	164.07	219.32	170.8	153.1	152.19	185.65	146.77	215.45	198.96	546.75	566.46	203.14	201.57	465.53	420.44
ENSG00000115255	REEP6	receptor accessory protein 6 [Source:HGNC Symbol;Acc:HGNC:30078]	19	445.312	0.76814	9.74733e-05	397.79	358.22	639.57	497.95	481.32	473.97	604.72	578.61	204.87	187.85	470.73	410.96	296.9	293.32	632.52	595.7
ENSG00000105971	CAV2	caveolin 2 [Source:HGNC Symbol;Acc:HGNC:1528]	7	200.629	0.767999	0.0177391	10.62	30.99	25.73	30.73	39.65	29.35	47.77	64.29	185.63	200.98	377.17	377.64	293.97	346.78	585.87	562.89
ENSG00000110628	SLC22A18	solute carrier family 22, member 18 [Source:HGNC Symbol;Acc:HGNC:10964]	11	366.537	0.765774	2.79209e-06	173.79	203.26	399.42	312.69	281.96	226.11	370.22	319.02	275.08	229.26	641.28	559.39	346.71	416.86	569.08	540.45
ENSG00000235493			3	43.3242	0.764818	0.0162555	45.38	37.37	64.94	78.62	44.06	45.66	62.97	30.33	25.01	29.29	63.35	58.56	14.65	21.67	41.98	29.35
ENSG00000178980	SEPW1	selenoprotein W, 1 [Source:HGNC Symbol;Acc:HGNC:10752]	19	3294.17	0.762424	1.74519e-10	2012.14	2331.61	4680.36	3651.92	2144.45	2737.27	3030.13	3260.58	2829.68	2626.93	4828.13	5099.15	2352.73	2442.66	4733.62	3945.43
ENSG00000213730	POLD2P1	polymerase (DNA directed), delta 2, accessory subunit pseudogene 1 [Source:HGNC Symbol;Acc:HGNC:41522]	5	58.9253	0.762274	0.0362753	28.97	22.79	42.88	28.02	29.74	33.7	48.86	48.52	31.74	29.29	73.09	82.8	92.78	70.8	150.2	128.64
ENSG00000114670	NEK11	NIMA-related kinase 11 [Source:HGNC Symbol;Acc:HGNC:18593]	3	102.502	0.754669	0.00472605	94.62	92.06	104.14	109.35	58.37	77.18	69.48	83.7	81.75	57.57	148.14	172.66	59.58	75.14	193.11	163.17
ENSG00000148942	SLC5A12	solute carrier family 5 (sodium/monocarboxylate cotransporter), member 12 [Source:HGNC Symbol;Acc:HGNC:28750]	11	324.504	0.754339	0.00244024	4.83	2.73	2.45	3.61	1.1	2.17	4.34	0	409.74	450.45	901.5	859.28	502.97	506.45	836.83	703.62
ENSG00000186868	MAPT	microtubule-associated protein tau [Source:HGNC Symbol;Acc:HGNC:6893]	17	223.77	0.753976	0.016891	97.52	102.09	147.03	177.13	209.27	201.11	217.14	215.92	229.88	172.7	514.58	405.91	131.85	142.33	386.23	229.65
ENSG00000223768	LINC00205	long intergenic non-protein coding RNA 205 [Source:HGNC Symbol;Acc:HGNC:16420]	21	53.1917	0.753325	0.00568397	23.17	31.9	37.98	39.76	22.03	29.35	36.91	19.41	46.17	44.44	132.54	118.14	45.9	59.96	83.96	79.43
ENSG00000125122	LRRC29	leucine rich repeat containing 29 [Source:HGNC Symbol;Acc:HGNC:13605]	16	45.7149	0.751855	0.00328133	48.28	45.57	86.99	61.45	41.85	42.4	53.2	46.09	23.08	22.22	54.58	33.32	25.39	28.18	65.3	53.53
ENSG00000149557	FEZ1	fasciculation and elongation protein zeta 1 (zygin I) [Source:HGNC Symbol;Acc:HGNC:3659]	11	185.912	0.747071	0.000403447	134.21	128.52	215.64	149.11	131.07	107.62	130.28	133.43	126.96	139.38	359.62	293.83	129.89	177	333.98	284.04
ENSG00000133142	TCEAL4	transcription elongation factor A (SII)-like 4 [Source:HGNC Symbol;Acc:HGNC:26121]	X	427.66	0.746977	0.0111843	0	1.82	0	0	0	0	0	0	791.58	630.22	1250.4	1266.2	564.5	518.01	971.17	848.66
ENSG00000007047	MARK4	MAP/microtubule affinity-regulating kinase 4 [Source:HGNC Symbol;Acc:HGNC:13538]	19	767.23	0.746385	0.00932627	767.59	768.39	839.28	863.95	907.56	797.92	1073.74	984.97	517.46	377.73	1401.46	949.15	340.85	301.27	874.14	510.23
ENSG00000163517	HDAC11	histone deacetylase 11 [Source:HGNC Symbol;Acc:HGNC:19086]	3	109.787	0.744244	0.00579053	80.14	133.99	137.23	150.92	186.14	150.02	196.51	202.57	33.66	49.49	92.59	84.82	31.25	41.18	98.89	87.2
ENSG00000114626	ABTB1	ankyrin repeat and BTB (POZ) domain containing 1 [Source:HGNC Symbol;Acc:HGNC:18275]	3	409.961	0.733864	0.0170586	460.55	412	507.24	426.55	403.12	314.17	435.36	359.05	257.77	211.08	863.49	692.68	200.21	244.19	417.95	353.97
ENSG00000153558	FBXL2	F-box and leucine-rich repeat protein 2 [Source:HGNC Symbol;Acc:HGNC:13598]	3	87.8135	0.733664	0.021306	39.59	30.99	47.78	33.44	37.45	48.92	44.51	59.44	112.53	102.01	228.05	228.2	59.58	55.63	147.4	129.5
ENSG00000183628	DGCR6	DiGeorge syndrome critical region gene 6 [Source:HGNC Symbol;Acc:HGNC:2846]	22	337.687	0.732952	0.000472291	246.21	319.02	534.2	350.64	383.29	400.05	484.21	474.29	202.94	218.15	432.72	416.01	139.66	169.06	366.64	265.91
ENSG00000166145	SPINT1	serine peptidase inhibitor, Kunitz type 1 [Source:HGNC Symbol;Acc:HGNC:11246]	15	62.6405	0.731164	0.016042	16.41	37.37	20.83	37.05	26.43	23.92	33.66	32.75	35.59	59.59	121.82	153.48	69.34	82.36	121.28	130.36
ENSG00000103227	LMF1	lipase maturation factor 1 [Source:HGNC Symbol;Acc:HGNC:14154]	16	326.656	0.729699	0.0135093	294.48	309	606.49	431.98	171.82	163.06	224.74	226.83	214.49	188.86	466.83	396.82	305.69	314.27	501.91	409.22
ENSG00000162746	FCRLB	Fc receptor-like B [Source:HGNC Symbol;Acc:HGNC:26431]	1	166.561	0.728082	0.0197948	149.66	173.18	142.13	156.34	181.73	204.37	219.31	234.11	100.99	101	288.48	222.14	59.58	72.25	204.31	155.4
ENSG00000174136	RGMB	repulsive guidance molecule family member b [Source:HGNC Symbol;Acc:HGNC:26896]	5	2082.39	0.726934	0.027935	1547.73	1581.44	1643.03	1647.48	1728.12	1566.48	1854.34	1687.3	1781.3	1778.55	4846.64	5045.63	1053.8	1000.62	2383.6	2172.14
ENSG00000184674	NA	NA	NA	439.466	0.725566	0.00031692	0.97	0.91	0	0.9	0	0	0	2.43	583.83	548.41	1203.62	1107.68	758.85	754.98	1092.45	976.43
ENSG00000198794	SCAMP5	secretory carrier membrane protein 5 [Source:HGNC Symbol;Acc:HGNC:30386]	15	1266.02	0.723926	0.0253323	1867.31	1932.37	1954.23	2052.34	1948.4	1988.27	1986.79	1984.49	376.07	384.8	1201.67	989.54	264.67	214.57	586.8	524.04
ENSG00000172748	ZNF596	zinc finger protein 596 [Source:HGNC Symbol;Acc:HGNC:27268]	8	63.3577	0.723887	0.0389188	0	0	3.68	1.81	1.1	0	0	0	130.81	103.02	174.45	179.73	80.08	75.86	137.14	126.05
ENSG00000049089	COL9A2	collagen, type IX, alpha 2 [Source:HGNC Symbol;Acc:HGNC:2218]	1	505.511	0.71131	0.0442179	45.38	44.66	68.61	87.66	31.94	33.7	21.71	24.26	759.84	634.26	1726	1442.91	636.77	564.97	1176.41	789.09
ENSG00000104883	PEX11G	peroxisomal biogenesis factor 11 gamma [Source:HGNC Symbol;Acc:HGNC:20208]	19	64.7946	0.708417	0.00141869	52.14	64.72	96.79	74.1	66.08	52.18	68.4	72.78	37.51	29.29	72.12	67.65	50.79	44.07	102.62	85.47
ENSG00000130827	PLXNA3	plexin A3 [Source:HGNC Symbol;Acc:HGNC:9101]	X	609.064	0.706976	0.0348057	435.45	319.02	333.26	396.73	359.06	282.64	358.27	263.22	550.16	367.63	1806.89	1282.36	534.22	424.09	1223.05	808.94
ENSG00000130304	SLC27A1	solute carrier family 27 (fatty acid transporter), member 1 [Source:HGNC Symbol;Acc:HGNC:10995]	19	317.376	0.705041	0.00317431	267.45	250.66	300.18	293.71	299.58	252.2	313.76	298.4	215.45	148.47	576.96	444.28	264.67	208.07	551.35	392.82
ENSG00000139344	AMDHD1	amidohydrolase domain containing 1 [Source:HGNC Symbol;Acc:HGNC:28577]	12	63.5394	0.704244	0.000299216	36.69	42.84	69.84	67.78	41.85	50.01	67.31	42.46	50.98	57.57	107.21	115.11	54.69	50.57	84.9	76.84
ENSG00000267419			19	29.5313	0.704014	0.0479437	27.03	21.88	53.91	40.67	35.25	18.48	32.57	38.82	22.12	26.26	46.78	34.33	21.49	7.95	24.26	20.72
ENSG00000272288			6	50.7011	0.703928	0.000403447	22.21	35.55	55.14	46.09	34.14	27.18	34.74	38.82	50.98	44.44	77.97	80.78	38.09	53.46	90.49	81.15
ENSG00000257842	NOVA1-AS1	NOVA1 antisense RNA 1 (head to head) [Source:HGNC Symbol;Acc:HGNC:19827]	14	35.9444	0.702741	0.0177391	27.03	30.08	53.91	27.11	19.83	15.22	26.06	33.96	33.66	30.3	72.12	53.52	23.44	36.85	53.18	38.85
ENSG00000095383	TBC1D2	TBC1 domain family, member 2 [Source:HGNC Symbol;Acc:HGNC:18026]	9	102.77	0.702157	0.0173693	82.07	81.12	128.65	120.19	121.16	69.57	125.94	138.28	91.37	72.72	191.02	161.56	60.55	50.57	71.83	77.7
ENSG00000170634	ACYP2	acylphosphatase 2, muscle type [Source:HGNC Symbol;Acc:HGNC:180]	2	288.208	0.701349	0.000231639	296.41	320.85	403.1	371.43	274.25	291.34	336.56	355.41	175.05	170.68	405.43	365.52	150.4	127.15	307.86	259.86
ENSG00000197180		uncharacterized protein BC009467 [Source:EntrezGene;Acc:158960]	X	48.4126	0.701229	0.00270552	38.62	31.9	68.61	52.42	39.65	34.79	59.71	40.03	35.59	24.24	54.58	53.52	44.93	44.79	83.03	68.2
ENSG00000235218			2	55.7012	0.699224	0.0417291	0	0	0	0	0	0	0	0	91.37	91.91	153.01	169.64	62.51	91.03	132.47	99.28
ENSG00000172456	FGGY	FGGY carbohydrate kinase domain containing [Source:HGNC Symbol;Acc:HGNC:25610]	1	39.3267	0.698976	0.0151651	51.17	53.78	112.72	77.72	49.56	45.66	58.63	75.21	12.5	14.14	16.57	23.22	6.84	6.5	11.2	13.81
ENSG00000099999	RNF215	ring finger protein 215 [Source:HGNC Symbol;Acc:HGNC:33434]	22	165.52	0.698866	0.012419	109.1	97.53	133.55	75.91	102.43	82.62	104.23	95.83	155.82	99.99	349.88	349.37	146.5	132.93	354.51	258.14
ENSG00000165259	HDX	highly divergent homeobox [Source:HGNC Symbol;Acc:HGNC:26411]	X	122.648	0.69843	0.0124986	106.21	99.35	137.23	160.86	131.07	125.01	168.28	157.69	94.26	108.07	185.17	178.72	55.67	39.74	116.61	98.42
ENSG00000178814	OPLAH	5-oxoprolinase (ATP-hydrolysing) [Source:HGNC Symbol;Acc:HGNC:8149]	8	955.933	0.696112	7.21268e-06	1169.24	1075.56	1540.11	1637.54	1019.91	1102.3	1166.02	1243.34	446.29	386.82	882.01	887.56	418.98	490.56	986.09	842.61
ENSG00000105429	MEGF8	multiple EGF-like-domains 8 [Source:HGNC Symbol;Acc:HGNC:3233]	19	1570.71	0.695313	0.0447069	1563.17	1263.33	1092.9	1438.72	1277.64	1142.52	1258.3	1159.64	1009.91	614.06	3671.29	2573.81	1298.93	1031.68	3021.72	1713.71
ENSG00000130158	DOCK6	dedicator of cytokinesis 6 [Source:HGNC Symbol;Acc:HGNC:19189]	19	652.358	0.69016	0.0434073	1014.76	811.23	813.55	965.17	1175.21	1205.57	1208.36	1162.07	192.36	126.25	537	362.49	142.59	104.76	392.76	223.6
ENSG00000137494	ANKRD42	ankyrin repeat domain 42 [Source:HGNC Symbol;Acc:HGNC:26752]	11	303.9	0.684647	0.000576754	189.24	127.61	180.11	216.89	136.58	148.93	170.45	154.05	261.62	287.84	615.94	635.12	345.73	247.08	630.65	514.55
ENSG00000100300	TSPO	translocator protein (18kDa) [Source:HGNC Symbol;Acc:HGNC:1158]	22	856.907	0.684266	0.0104692	603.45	763.83	906.67	720.26	1039.73	1215.36	1202.93	1266.39	471.29	416.11	1190.95	1076.38	403.35	531.74	962.77	939.3
ENSG00000117602	RCAN3	RCAN family member 3 [Source:HGNC Symbol;Acc:HGNC:3042]	1	235.208	0.68139	0.0190442	337.93	392.85	389.62	405.77	428.45	446.79	423.41	450.03	38.47	28.28	109.15	89.87	36.14	28.9	99.82	57.84
ENSG00000167861	HID1	HID1 domain containing [Source:HGNC Symbol;Acc:HGNC:15736]	17	735.112	0.679913	0.00948314	1054.35	1036.37	894.41	979.63	796.32	656.6	883.74	874.58	314.52	281.78	924.89	737.1	341.82	365.57	828.43	791.68
ENSG00000186462	NAP1L2	nucleosome assembly protein 1-like 2 [Source:HGNC Symbol;Acc:HGNC:7638]	X	439.884	0.679528	0.00432535	0.97	0	0	0	0	0	0	0	713.67	731.22	1273.79	1269.23	613.33	624.93	933.85	877.15
ENSG00000205456	TP53TG3D	TP53 target 3D [Source:HGNC Symbol;Acc:HGNC:44657]	16	41.1065	0.676668	0.0488906	1.93	1.82	2.45	2.71	0	1.09	4.34	1.21	60.59	66.66	124.75	104	64.46	59.96	61.57	100.15
ENSG00000188760	TMEM198	transmembrane protein 198 [Source:HGNC Symbol;Acc:HGNC:33704]	2	149.643	0.67416	0.0414274	152.55	178.65	227.89	187.97	284.16	268.51	305.08	327.51	27.89	32.32	74.07	39.38	42	40.46	109.15	96.69
ENSG00000084764	MAPRE3	microtubule-associated protein, RP/EB family, member 3 [Source:HGNC Symbol;Acc:HGNC:6892]	2	241.237	0.673706	0.022733	160.28	158.6	207.06	209.66	177.33	154.37	219.31	175.89	280.85	227.24	585.73	495.78	141.61	143.05	310.66	212.38
ENSG00000115616	SLC9A2	solute carrier family 9, subfamily A (NHE2, cation proton antiporter 2), member 2 [Source:HGNC Symbol;Acc:HGNC:11072]	2	580.316	0.672774	0.0414274	0.97	1.82	1.23	1.81	0	0	0	0	629.99	693.85	1099.34	1385.35	1139.74	1080.09	1626.07	1624.79
ENSG00000142459	EVI5L	ecotropic viral integration site 5-like [Source:HGNC Symbol;Acc:HGNC:30464]	19	1302.69	0.671442	0.0181649	1575.73	1608.79	1769.22	1769.48	1420.82	1276.23	1432.01	1530.82	830.05	758.49	2002.79	1758.95	512.74	463.82	1211.86	921.17
ENSG00000139182	CLSTN3	calsyntenin 3 [Source:HGNC Symbol;Acc:HGNC:18371]	12	1508.93	0.669344	0.0476895	1383.59	1268.8	967.93	1192.91	1235.79	1136	1294.13	1174.2	1248.45	1043.3	3599.17	3090.79	833.08	747.75	2148.51	1778.46
ENSG00000261652	C15orf65	chromosome 15 open reading frame 65 [Source:HGNC Symbol;Acc:HGNC:44654]	15	31.4946	0.669202	0.0462743	33.79	24.61	51.46	34.34	18.72	19.57	20.63	29.11	25.97	31.31	54.58	49.48	12.7	26.73	36.38	34.53
ENSG00000061938	TNK2	tyrosine kinase, non-receptor, 2 [Source:HGNC Symbol;Acc:HGNC:19297]	3	836.533	0.667983	0.0182585	1073.66	986.24	1393.08	1381.78	1417.52	1331.67	1726.23	1473.81	293.36	181.79	676.37	486.69	207.05	171.22	364.77	219.29
ENSG00000134590	FAM127A	family with sequence similarity 127, member A [Source:HGNC Symbol;Acc:HGNC:2569]	X	1091.43	0.667915	0.0125148	0	0	0	0	0	0	0	0	2043.87	1717.96	3500.73	2650.55	1473.75	1481.78	2529.14	2065.09
ENSG00000165475	CRYL1	crystallin, lambda 1 [Source:HGNC Symbol;Acc:HGNC:18246]	13	652.213	0.667082	0.000342597	531.03	628.93	748.61	681.4	555.11	617.46	628.61	724.17	460.71	447.42	1000.91	1014.78	330.11	470.33	838.69	757.14
ENSG00000141524	TMC6	transmembrane channel-like 6 [Source:HGNC Symbol;Acc:HGNC:18021]	17	4102.67	0.66688	0.0197527	3174.62	2905.85	2626.88	2624.39	3134.62	2460.07	3076.81	2981.59	3445.25	3393.49	9139.72	8514.07	2267.76	2743.93	6840.15	6313.55
ENSG00000135638	EMX1	empty spiracles homeobox 1 [Source:HGNC Symbol;Acc:HGNC:3340]	2	47.9832	0.665868	0.0253204	0	0	1.23	0	0	0	0	0	75.98	81.81	142.29	107.03	71.29	67.91	127.81	92.38
ENSG00000177409	SAMD9L	sterile alpha motif domain containing 9-like [Source:HGNC Symbol;Acc:HGNC:1349]	7	7174.52	0.665475	0.0302111	5209.94	4246.66	4480.64	6063.04	4053.2	3945.02	5251.42	5108	8609.28	8418.09	15453.1	17547.1	4055.02	3574.77	10874.1	7902.94
ENSG00000260244			4	246.003	0.664649	3.20324e-05	0	0	0	0	0	0	0	0	365.49	340.36	609.12	570.5	394.56	418.31	667.04	570.66
ENSG00000132000	PODNL1	podocan-like 1 [Source:HGNC Symbol;Acc:HGNC:26275]	19	26.998	0.662147	0.0272105	17.38	16.41	12.25	26.21	19.83	15.22	18.46	25.47	32.7	25.25	52.63	39.38	19.53	18.78	47.58	44.89
ENSG00000167578	RAB4B	RAB4B, member RAS oncogene family [Source:HGNC Symbol;Acc:HGNC:9782]	19	55.5486	0.661646	0.0342092	98.48	94.8	133.55	119.29	56.17	69.57	84.68	84.91	15.39	7.07	27.29	23.22	7.81	16.62	32.65	17.27
ENSG00000188659	SAXO2	stabilizer of axonemal microtubules 2 [Source:HGNC Symbol;Acc:HGNC:33727]	15	32.8011	0.660558	0.0200961	28	13.67	33.08	17.17	16.52	20.65	18.46	25.47	30.78	26.26	61.4	61.59	29.3	32.51	50.38	59.57
ENSG00000148450	MSRB2	methionine sulfoxide reductase B2 [Source:HGNC Symbol;Acc:HGNC:17061]	10	428.764	0.655735	3.45682e-07	154.48	206	357.77	262.08	204.86	209.81	246.45	275.35	500.15	530.23	813.78	794.66	366.24	453.71	737	747.65
ENSG00000198832		selenoprotein M [Source:EntrezGene;Acc:140606]	22	1142.56	0.655236	0.000234749	141.93	192.33	256.07	228.64	178.43	181.54	238.85	249.88	1803.42	1731.09	3237.59	3058.48	1090.91	1429.04	1985.25	2277.47
ENSG00000235169	SMIM1	small integral membrane protein 1 (Vel blood group) [Source:HGNC Symbol;Acc:HGNC:44204]	1	70.0104	0.655051	0.0367919	30.9	30.08	55.14	26.21	45.16	42.4	44.51	40.03	56.75	48.48	125.72	96.93	60.55	93.2	166.99	157.13
ENSG00000124256	ZBP1	Z-DNA binding protein 1 [Source:HGNC Symbol;Acc:HGNC:16176]	20	1418.15	0.653363	0.0269121	1734.07	1828.46	1747.17	1597.77	1186.22	1094.69	1435.27	1334.32	1059.93	920.08	2290.29	2118.42	586.96	622.05	1712.84	1421.91
ENSG00000174939	ASPHD1	aspartate beta-hydroxylase domain containing 1 [Source:HGNC Symbol;Acc:HGNC:27380]	16	341.017	0.652271	0.00522113	279.03	342.72	384.72	357.87	388.8	414.18	442.96	418.49	184.67	165.63	336.23	331.19	211.93	195.79	540.16	461.88
ENSG00000143994	ABHD1	abhydrolase domain containing 1 [Source:HGNC Symbol;Acc:HGNC:17553]	2	87.2807	0.651473	0.00749612	28.97	28.26	57.59	35.24	39.65	48.92	69.48	57.01	125.04	113.12	190.05	179.73	72.27	83.08	133.41	134.68
ENSG00000105204	DYRK1B	dual-specificity tyrosine-(Y)-phosphorylation regulated kinase 1B [Source:HGNC Symbol;Acc:HGNC:3092]	19	413.032	0.65073	0.0135093	454.76	378.27	513.37	412.09	266.54	240.25	366.96	287.48	317.4	238.35	805.99	600.79	289.09	349.67	632.52	454.98
ENSG00000183828	NUDT14	nudix (nucleoside diphosphate linked moiety X)-type motif 14 [Source:HGNC Symbol;Acc:HGNC:20141]	14	504.574	0.644067	0.00248577	167.03	184.12	379.82	258.46	291.87	285.9	376.73	331.15	452.06	462.57	777.72	726	522.5	727.53	1016.88	1112.83
ENSG00000225377	NRSN2-AS1	NRSN2 antisense RNA 1 [Source:HGNC Symbol;Acc:HGNC:51222]	20	151.803	0.643927	0.000170975	151.59	133.99	194.81	207.85	129.97	126.1	151.99	155.27	95.22	79.79	226.11	184.78	125.99	109.82	183.78	171.8
ENSG00000007255	TRAPPC6A	trafficking protein particle complex 6A [Source:HGNC Symbol;Acc:HGNC:23069]	19	1971.82	0.643736	0.00441639	2441.8	3026.17	3648.72	2710.25	1948.4	2108.94	2307.07	2524.28	714.63	768.59	1684.09	1526.72	921.95	1108.99	2071.08	2037.46
ENSG00000123933	MXD4	MAX dimerization protein 4 [Source:HGNC Symbol;Acc:HGNC:13906]	4	4400.9	0.642502	0.00571525	2812.55	2959.63	3904.79	3197.35	2239.17	2094.81	2726.14	2405.41	4559.04	4762	9963.25	9512.69	3057.87	3585.61	6656.36	5977.71
ENSG00000110697	PITPNM1	phosphatidylinositol transfer protein, membrane-associated 1 [Source:HGNC Symbol;Acc:HGNC:9003]	11	1443.04	0.641326	0.0211121	2081.66	2113.76	1734.92	2092.1	2199.52	2313.31	2425.4	2281.68	391.46	331.27	1316.67	1055.17	444.37	503.56	987.03	816.71
ENSG00000114654	EFCC1	EF-hand and coiled-coil domain containing 1 [Source:HGNC Symbol;Acc:HGNC:25692]	3	146.939	0.641005	0.000832345	0	0.91	0	1.81	0	0	0	0	208.72	204.01	398.61	348.36	241.23	262.98	344.25	340.15
ENSG00000140104	C14orf79	chromosome 14 open reading frame 79 [Source:HGNC Symbol;Acc:HGNC:20126]	14	162.959	0.639256	0.00897011	149.66	116.67	178.88	156.34	183.94	132.62	187.82	146.77	94.26	124.23	306.02	243.35	88.87	128.6	194.05	175.26
ENSG00000244607	CCDC13	coiled-coil domain containing 13 [Source:HGNC Symbol;Acc:HGNC:26358]	3	24.2011	0.638812	0.0470772	24.14	14.58	25.73	27.11	25.33	13.04	22.8	16.98	14.43	16.16	38.01	29.28	17.58	25.29	33.59	43.17
ENSG00000181004	BBS12	Bardet-Biedl syndrome 12 [Source:HGNC Symbol;Acc:HGNC:26648]	4	187.554	0.636925	0.00373462	182.48	215.11	202.16	215.99	125.56	173.93	197.59	188.02	125.04	136.35	282.63	300.9	102.55	119.93	221.1	211.52
ENSG00000210135	MT-TN	mitochondrially encoded tRNA asparagine [Source:HGNC Symbol;Acc:HGNC:7493]	MT	38.6398	0.635474	0.036684	12.55	29.17	47.78	37.96	29.74	29.35	42.34	35.18	49.05	27.27	68.22	33.32	26.37	39.01	63.44	47.48
ENSG00000117139	KDM5B	lysine (K)-specific demethylase 5B [Source:HGNC Symbol;Acc:HGNC:18039]	1	3154.8	0.635364	0.0427762	5602.9	5512.72	4605.62	5534.36	5445.39	4956	5505.47	5766.67	700.21	571.64	1816.64	1766.02	421.91	502.84	894.67	873.69
ENSG00000006282	SPATA20	spermatogenesis associated 20 [Source:HGNC Symbol;Acc:HGNC:26125]	17	1523.69	0.635283	0.00287894	1521.66	1646.16	1878.27	1731.52	1730.32	1612.14	1897.76	1812.24	984.91	887.76	2275.67	1894.26	700.25	777.38	1715.63	1313.13
ENSG00000221869	CEBPD	CCAAT/enhancer binding protein (C/EBP), delta [Source:HGNC Symbol;Acc:HGNC:1835]	8	74.023	0.63504	0.017688	112.97	123.96	226.67	159.05	93.62	115.23	163.94	158.9	5.77	1.01	0.97	8.08	3.91	2.17	4.66	3.45
ENSG00000143816	WNT9A	wingless-type MMTV integration site family, member 9A [Source:HGNC Symbol;Acc:HGNC:12778]	1	88.0247	0.628065	0.0155534	0	0	2.45	0	0	2.17	0	0	151.01	122.21	225.13	181.75	165.05	111.98	223.9	222.74
ENSG00000167700	MFSD3	major facilitator superfamily domain containing 3 [Source:HGNC Symbol;Acc:HGNC:25157]	8	4876.15	0.622328	1.58182e-05	557.1	608.88	916.47	653.39	715.92	633.77	876.14	816.36	5417.95	6378.96	10789.7	10968.7	6050.3	7852.51	11867.6	12914.6
ENSG00000159363	ATP13A2	ATPase type 13A2 [Source:HGNC Symbol;Acc:HGNC:30213]	1	1697.87	0.621939	0.00439395	1753.38	1862.19	2058.38	2036.98	1809.62	1890.43	2085.59	2151.89	1033.96	1082.69	2608.98	2052.79	823.31	797.6	1825.72	1292.41
ENSG00000204444	APOM	apolipoprotein M [Source:HGNC Symbol;Acc:HGNC:13916]	6	71.7501	0.621747	0.000221807	60.83	56.51	79.64	75.01	61.68	66.31	83.6	90.98	52.9	54.54	87.71	104	45.9	54.19	101.69	72.52
ENSG00000005243	COPZ2	coatomer protein complex, subunit zeta 2 [Source:HGNC Symbol;Acc:HGNC:19356]	17	561.199	0.620527	0.0079419	66.62	72.01	158.05	122	69.39	96.75	103.14	104.32	1068.59	1073.6	1547.65	1285.39	570.36	580.14	1035.54	1025.64
ENSG00000157578	LCA5L	Leber congenital amaurosis 5-like [Source:HGNC Symbol;Acc:HGNC:1255]	21	41.7294	0.62033	0.0111843	29.93	15.5	34.31	26.21	18.72	20.65	23.88	24.26	42.32	34.34	67.25	65.63	45.9	50.57	90.49	77.7
ENSG00000189283	FHIT	fragile histidine triad [Source:HGNC Symbol;Acc:HGNC:3701]	3	264.191	0.619769	0.000265269	290.62	270.71	423.93	351.55	243.41	225.03	322.45	304.47	137.54	138.37	253.39	224.16	184.59	193.62	349.84	313.39
ENSG00000187634	SAMD11	sterile alpha motif domain containing 11 [Source:HGNC Symbol;Acc:HGNC:28706]	1	777.69	0.619609	0.0131725	17.38	17.32	29.41	15.36	20.93	35.87	28.23	23.05	1147.46	1173.58	2350.72	2126.5	937.58	1012.18	1883.56	1623.93
ENSG00000125967	NECAB3	N-terminal EF-hand calcium binding protein 3 [Source:HGNC Symbol;Acc:HGNC:15851]	20	1324.08	0.618091	0.000342597	850.62	787.53	1008.36	936.25	935.1	884.88	1068.31	1033.49	1174.39	1240.24	2741.53	2476.87	1033.29	1105.38	2013.24	1895.88
ENSG00000149809	TM7SF2	transmembrane 7 superfamily member 2 [Source:HGNC Symbol;Acc:HGNC:11863]	11	3566.86	0.609964	0.000652619	705.79	813.97	940.97	789.85	891.04	774	965.17	893.99	3873.26	3892.42	8138.82	7650.74	3951.5	4785.63	9172.44	8830.16
ENSG00000106733	NMRK1	nicotinamide riboside kinase 1 [Source:HGNC Symbol;Acc:HGNC:26057]	9	256.385	0.609327	0.000231639	106.21	133.08	194.81	155.44	115.65	126.1	137.88	127.37	271.23	297.94	545.77	555.35	241.23	273.82	406.75	413.54
ENSG00000263004			17	51.6763	0.603704	0.0276446	48.28	52.87	93.12	82.24	37.45	39.13	40.17	42.46	31.74	31.31	53.6	55.54	38.09	49.13	64.37	67.34
ENSG00000179476	C14orf28	chromosome 14 open reading frame 28 [Source:HGNC Symbol;Acc:HGNC:19834]	14	72.8621	0.603554	0.00646367	74.34	66.54	90.67	93.08	77.1	70.66	67.31	81.27	43.28	42.42	110.13	83.81	57.62	37.57	91.43	78.56
ENSG00000266869			14	32.4905	0.601311	0.0363806	3.86	4.56	8.58	8.13	3.3	6.52	8.69	10.92	52.9	39.39	58.48	61.59	47.86	52.02	72.77	80.29
ENSG00000211459	MT-RNR1	mitochondrially encoded 12S RNA [Source:HGNC Symbol;Acc:HGNC:7470]	MT	20454.2	0.601038	0.00473609	26537.3	23503.8	44785.6	44258.6	23660.5	19143.5	27541.5	20880.8	9594.19	10244.1	17459.8	14141.3	10298.7	7826.5	16763.6	10626.8
ENSG00000141295	SCRN2	secernin 2 [Source:HGNC Symbol;Acc:HGNC:30381]	17	1247.38	0.600558	0.00134726	1250.35	1510.35	1749.62	1412.51	1344.83	1469.73	1474.35	1558.72	644.42	715.06	1490.15	1445.94	573.29	729.69	1342.47	1246.65
ENSG00000143450	OAZ3	ornithine decarboxylase antizyme 3 [Source:HGNC Symbol;Acc:HGNC:8097]	1	40.2114	0.597581	0.00809512	25.1	19.14	46.56	29.82	22.03	35.87	35.83	36.39	33.66	45.45	58.48	64.62	31.25	42.63	57.84	58.71
ENSG00000006118	TMEM132A	transmembrane protein 132A [Source:HGNC Symbol;Acc:HGNC:31092]	11	709.347	0.596966	0.00374991	622.76	795.74	818.45	833.23	783.1	837.05	835.97	920.68	421.28	400.96	1046.71	927.94	403.35	384.35	643.71	674.26
ENSG00000189023	MAGEB16	melanoma antigen family B16 [Source:HGNC Symbol;Acc:HGNC:21188]	X	630.666	0.596564	0.000335561	0	0.91	0	0	1.1	0	0	0	977.21	986.74	1518.41	1673.13	894.6	1131.38	1462.81	1444.35
ENSG00000154710	RABGEF1	RAB guanine nucleotide exchange factor (GEF) 1 [Source:HGNC Symbol;Acc:HGNC:17676]	7	212.861	0.592938	0.00374991	69.52	67.45	112.72	84.95	71.59	71.75	57.54	78.85	274.12	263.6	550.64	486.69	211.93	242.03	371.3	391.09
ENSG00000174628	IQCK	IQ motif containing K [Source:HGNC Symbol;Acc:HGNC:28556]	16	106.256	0.591572	0.0253438	89.79	116.67	98.02	125.62	110.14	110.88	97.71	106.75	80.79	47.47	158.86	129.25	60.55	69.36	155.8	142.45
ENSG00000230487	PSMG3-AS1	PSMG3 antisense RNA 1 (head to head) [Source:HGNC Symbol;Acc:HGNC:22230]	7	160.131	0.589376	0.0294444	96.55	103	185.01	145.5	60.58	82.62	89.03	88.55	167.36	203	369.37	285.75	135.75	170.5	192.18	187.34
ENSG00000155085	AK9	adenylate kinase 9 [Source:HGNC Symbol;Acc:HGNC:33814]	6	72.0533	0.588471	0.0134673	54.07	69.27	53.91	56.03	52.87	51.09	64.05	69.14	43.28	66.66	110.13	119.15	49.81	63.58	106.35	123.46
ENSG00000168890	TMEM150A	transmembrane protein 150A [Source:HGNC Symbol;Acc:HGNC:24677]	2	820.507	0.588079	0.00235679	788.83	710.06	1015.71	841.36	765.48	742.48	906.54	904.91	396.27	452.47	921.96	930.97	692.44	720.3	1197.87	1140.46
ENSG00000185222	WBP5	WW domain binding protein 5 [Source:HGNC Symbol;Acc:HGNC:30084]	X	131.857	0.587958	0.0254973	0	0	0	0	0	0	0	0	171.2	173.71	357.68	292.82	232.44	261.53	306.93	313.39
ENSG00000173818	ENDOV	endonuclease V [Source:HGNC Symbol;Acc:HGNC:26640]	17	241.392	0.586358	0.00108562	205.66	244.28	335.71	263.89	240.11	219.59	250.79	275.35	171.2	159.58	373.27	313.02	132.82	182.06	269.61	225.33
ENSG00000189366	ALG1L	ALG1, chitobiosyldiphosphodolichol beta-mannosyltransferase-like [Source:HGNC Symbol;Acc:HGNC:33721]	3	131.805	0.58564	0.0434558	9.66	23.7	37.98	43.38	30.84	33.7	22.8	20.62	179.86	149.48	407.38	275.66	183.61	197.23	243.49	249.5
ENSG00000123219	CENPK	centromere protein K [Source:HGNC Symbol;Acc:HGNC:29479]	5	872.967	-0.585626	0.0330947	944.28	974.39	879.71	846.78	884.43	1079.47	859.86	932.81	947.4	982.7	273.86	448.32	1214.94	1262.87	624.12	811.53
ENSG00000092470	WDR76	WD repeat domain 76 [Source:HGNC Symbol;Acc:HGNC:25773]	15	1718.59	-0.588235	0.0232859	1274.48	1336.25	1121.08	1188.39	1132.25	1133.83	1048.76	1188.75	2979.73	3090.5	771.88	1360.11	2942.62	3235.93	1649.4	2043.51
ENSG00000085840	ORC1	origin recognition complex, subunit 1 [Source:HGNC Symbol;Acc:HGNC:8487]	1	2215.09	-0.588879	0.0194882	2246.76	2444.63	1790.05	2205.07	2586.12	2865.55	2313.58	2728.07	2363.2	2957.19	779.67	1245	2676.98	2873.26	1390.98	1975.3
ENSG00000114346	ECT2	epithelial cell transforming 2 [Source:HGNC Symbol;Acc:HGNC:3155]	3	3831.88	-0.589244	0.00813832	2340.42	2202.17	1520.5	1972.81	2183	2573.12	2145.3	2452.72	8201.47	9003.87	2728.86	4172.22	5987.79	5921.35	3377.16	4527.31
ENSG00000137804	NUSAP1	nucleolar and spindle associated protein 1 [Source:HGNC Symbol;Acc:HGNC:18538]	15	5364.51	-0.590229	0.015888	4824.69	4799.02	4500.25	4546.6	4335.16	4714.67	4152.72	4643.42	8489.05	8933.17	2403.34	3685.52	8079.76	8231.8	4130.02	5363.02
ENSG00000102384	CENPI	centromere protein I [Source:HGNC Symbol;Acc:HGNC:3968]	X	512.828	-0.591833	0.00875537	439.31	438.43	294.05	413.9	482.42	491.36	424.5	471.86	754.07	791.82	241.7	387.74	805.73	794.71	448.73	524.91
ENSG00000145386	CCNA2	cyclin A2 [Source:HGNC Symbol;Acc:HGNC:1578]	4	6889.72	-0.592772	0.0281683	7555.18	8647.36	6738.73	7227.02	8324.48	9184.75	7850.54	9617.99	7365.64	8078.74	1941.39	3362.41	7194.92	8004.95	3838.02	5303.45
ENSG00000188610	FAM72B	family with sequence similarity 72, member B [Source:HGNC Symbol;Acc:HGNC:24805]	1	1758.27	-0.592816	0.00671103	1142.21	1318.02	1037.76	1154.95	1276.54	1490.39	1174.7	1369.49	3242.31	3312.7	1020.4	1453.01	2951.41	2717.92	1550.51	1920.05
ENSG00000158825	CDA	cytidine deaminase [Source:HGNC Symbol;Acc:HGNC:1712]	1	204.851	-0.594786	0.0258274	422.9	515.91	321.01	264.79	528.68	481.58	403.87	336	0	0	0	0	0	2.89	0	0
ENSG00000256663			12	1024.49	-0.59592	0.0195381	1238.76	1207.73	910.34	1096.21	1339.32	1583.88	1290.87	1495.65	1063.78	966.54	297.25	488.71	1235.45	917.53	593.34	666.49
ENSG00000186871	ERCC6L	excision repair cross-complementation group 6-like [Source:HGNC Symbol;Acc:HGNC:20794]	X	1283.41	-0.596207	0.0261318	1419.31	1495.76	1054.92	1207.37	1481.4	1652.36	1426.58	1580.56	1346.55	1466.47	402.51	620.99	1643.69	1679.74	902.13	1154.27
ENSG00000119403	PHF19	PHD finger protein 19 [Source:HGNC Symbol;Acc:HGNC:24566]	9	4397.72	-0.596754	0.0196279	3318.49	3806.41	2737.15	2552.1	4808.77	5034.27	4416.54	4956.38	7165.58	7576.78	2377.03	3442.18	5160.58	5814.42	3334.25	3862.55
ENSG00000227344	HAUS6P1	HAUS augmin-like complex, subunit 6 pseudogene 1 [Source:HGNC Symbol;Acc:HGNC:43764]	7	88.1191	-0.598508	0.0428394	78.21	78.39	61.26	75.01	94.72	97.84	81.43	101.89	146.2	152.51	35.09	84.82	89.85	112.71	57.84	62.16
ENSG00000180229	HERC2P3	hect domain and RLD 2 pseudogene 3 [Source:HGNC Symbol;Acc:HGNC:4871]	15	166.543	-0.600678	0.0347138	398.76	206	109.04	193.4	298.48	255.46	225.82	196.51	126	72.72	97.46	72.7	146.5	114.87	102.62	48.35
ENSG00000133119	RFC3	replication factor C (activator 1) 3, 38kDa [Source:HGNC Symbol;Acc:HGNC:9971]	13	3566.03	-0.602824	0.0228423	4269.52	4406.17	4143.71	4062.21	4935.43	5588.69	4695.56	4963.65	3248.08	3696.49	891.75	1439.88	3197.53	3499.64	1681.12	2337.04
ENSG00000166851	PLK1	polo-like kinase 1 [Source:HGNC Symbol;Acc:HGNC:9077]	16	8600.54	-0.603408	0.0311664	6819.45	7654.74	6964.17	6526.64	8263.9	9374.99	8800.5	9376.6	13419.4	14603.1	3482.22	5449.53	11410.1	11859.3	5920.29	7683.65
ENSG00000087586	AURKA	aurora kinase A [Source:HGNC Symbol;Acc:HGNC:11393]	20	4533.7	-0.603728	0.00554945	5140.42	5378.74	4582.34	4284.52	5369.39	6175.71	5392.56	5627.17	5528.56	5870.95	1763.04	2490	4518.92	4746.62	2475.03	3195.19
ENSG00000166881	NEMP1	nuclear envelope integral membrane protein 1 [Source:HGNC Symbol;Acc:HGNC:29001]	12	3015.26	-0.604086	0.00709889	3851.45	3689.73	2677.11	3514.56	3819.7	3918.93	3132.18	3733.66	3047.06	3229.88	996.03	1437.86	3544.24	3396.32	2016.03	2239.48
ENSG00000197299	BLM	Bloom syndrome, RecQ helicase-like [Source:HGNC Symbol;Acc:HGNC:1058]	15	2356.08	-0.604585	0.037172	2402.21	2471.06	1933.4	2274.66	2488.09	3010.13	2322.26	2671.06	2581.53	2967.29	696.83	1214.71	3313.75	3322.63	1705.37	2322.36
ENSG00000151503	NCAPD3	non-SMC condensin II complex, subunit D3 [Source:HGNC Symbol;Acc:HGNC:28952]	11	8723.44	-0.606175	0.00324153	9231.32	9166.91	6461.83	8470.54	9514.01	10212	8188.18	9564.62	10729.1	12344.9	3822.35	5764.56	11181.6	11485.8	5897.9	7539.48
ENSG00000154920	EME1	essential meiotic structure-specific endonuclease 1 [Source:HGNC Symbol;Acc:HGNC:24965]	17	378.288	-0.606408	0.0382952	382.35	376.45	358.99	342.51	399.81	372.87	302.9	396.66	419.35	490.84	128.65	202.96	586.96	622.77	270.55	398
ENSG00000156802	ATAD2	ATPase family, AAA domain containing 2 [Source:HGNC Symbol;Acc:HGNC:30123]	8	7108.03	-0.606473	0.0161211	5686.9	5866.39	4033.44	5248.79	5643.64	5855.02	5140.68	5907.38	11049.4	12845.8	3068.99	5675.71	11150.3	12188.8	5944.55	8422.66
ENSG00000211936	NA	NA	NA	9944.65	-0.606547	0.0250825	0	0	0	0	0	0	0	0	20630.2	22906.1	18073.8	19516.1	24833.1	28010.1	11905.9	13239.2
ENSG00000137310	TCF19	transcription factor 19 [Source:HGNC Symbol;Acc:HGNC:11629]	6	2415.54	-0.606867	0.0110997	1232.97	1374.54	1146.81	1150.43	1193.93	1238.19	1194.25	1312.48	5426.61	6026.48	1595.41	2422.35	4060.88	4297.96	2257.66	2717.77
ENSG00000077514	POLD3	polymerase (DNA-directed), delta 3, accessory subunit [Source:HGNC Symbol;Acc:HGNC:20932]	11	1753.21	-0.607497	0.00235679	1648.14	1753.72	1190.92	1521.86	1652.12	1750.2	1383.15	1563.58	2331.46	2530.98	837.17	1299.53	2591.03	2813.29	1426.43	1757.74
ENSG00000169607	CKAP2L	cytoskeleton associated protein 2-like [Source:HGNC Symbol;Acc:HGNC:26877]	2	1074.69	-0.608791	0.0278668	484.69	465.77	358.99	483.49	687.28	780.52	624.26	725.38	2194.88	2248.19	657.85	1120.8	2120.29	1959.33	1027.14	1256.15
ENSG00000273117			7	141.593	-0.609603	1.53961e-05	76.28	74.74	44.11	42.47	76	58.7	49.94	66.72	249.11	307.03	159.83	180.74	244.16	290.43	160.46	184.75
ENSG00000128394	APOBEC3F	apolipoprotein B mRNA editing enzyme, catalytic polypeptide-like 3F [Source:HGNC Symbol;Acc:HGNC:17356]	22	237.548	-0.611317	0.00294365	383.31	376.45	262.2	279.25	404.22	338.08	324.62	253.52	141.39	139.38	103.31	75.73	255.88	215.3	109.15	139
ENSG00000257167	TMPO-AS1	TMPO antisense RNA 1 [Source:HGNC Symbol;Acc:HGNC:44158]	12	426.422	-0.612209	0.00946072	182.48	178.65	165.41	176.22	161.91	139.15	155.25	140.71	1083.01	967.55	317.72	428.13	873.12	862.63	482.32	508.5
ENSG00000167670	CHAF1A	chromatin assembly factor 1, subunit A (p150) [Source:HGNC Symbol;Acc:HGNC:1910]	19	5399.53	-0.614458	0.00421382	5631.87	5831.75	5019.74	5240.65	5369.39	6053.96	4890.98	5431.88	7041.51	7050.59	2304.91	3208.93	7823.88	7196.5	3741	4554.94
ENSG00000138346	DNA2	DNA replication helicase/nuclease 2 [Source:HGNC Symbol;Acc:HGNC:2939]	10	1294.15	-0.614525	0.0142508	1165.38	1128.43	830.7	1010.36	1280.94	1380.59	1080.25	1307.63	1713.01	1838.14	555.52	790.62	2047.04	2082.15	1072.85	1422.77
ENSG00000104738	MCM4	minichromosome maintenance complex component 4 [Source:HGNC Symbol;Acc:HGNC:6947]	8	16813.5	-0.615089	0.0201861	20056.7	20897.9	16135	18227.1	21977.6	25451.8	19858.1	23172.2	14791.9	17267.4	4367.15	7556.84	18448.8	18931.5	9403.8	12471.7
ENSG00000261556	SMG1P7	SMG1 pseudogene 7 [Source:HGNC Symbol;Acc:HGNC:49864]	16	67.1247	-0.615625	0.0379303	121.66	69.27	90.67	79.53	137.68	114.14	96.63	64.29	53.86	32.32	24.36	13.13	63.48	44.07	32.65	36.26
ENSG00000135476	ESPL1	extra spindle pole bodies like 1, separase [Source:HGNC Symbol;Acc:HGNC:16856]	12	2272.77	-0.615699	0.00108599	2710.21	2655.19	1831.71	2393.04	2463.86	2607.91	2271.24	2319.28	2763.32	2776.4	972.64	1425.74	3104.75	2733.1	1573.83	1762.06
ENSG00000181544	FANCB	Fanconi anemia, complementation group B [Source:HGNC Symbol;Acc:HGNC:3583]	X	207.575	-0.617024	0.0397368	258.76	258.86	203.39	250.33	285.27	290.25	249.71	283.85	184.67	208.05	48.73	75.73	224.63	229.74	102.62	166.62
ENSG00000135451	TROAP	trophinin associated protein [Source:HGNC Symbol;Acc:HGNC:12327]	12	1454.58	-0.617808	0.012146	1504.28	1414.64	1423.71	1260.69	1555.2	1650.19	1519.95	1382.84	2143.9	1844.2	562.34	754.27	2020.67	1881.31	1075.65	1279.46
ENSG00000251634			5	82.2668	-0.617942	0.000908275	101.38	83.86	33.08	70.49	76	77.18	70.57	61.86	114.46	103.02	78.94	59.57	118.17	124.99	72.77	69.93
ENSG00000214776			12	26.6851	-0.618649	0.047464	60.83	44.66	34.31	32.53	36.35	54.35	42.34	37.6	17.31	14.14	9.75	6.06	15.63	9.39	6.53	5.18
ENSG00000203817	NA	NA	NA	1178.49	-0.619465	0.0088895	1006.07	1112.02	997.33	931.73	1070.57	1222.97	1050.94	1179.05	1914.99	2111.84	571.11	875.44	1547.98	1519.35	792.98	951.39
ENSG00000186818	LILRB4	leukocyte immunoglobulin-like receptor, subfamily B (with TM and ITIM domains), member 4 [Source:HGNC Symbol;Acc:HGNC:6608]	19	9460.38	-0.620056	1.63651e-05	2421.52	2406.35	1460.47	1301.35	1949.5	1733.89	1266.99	1388.9	18299.7	18705.6	10441.8	11788.6	22733.3	22809	15093.7	17565.3
ENSG00000215784	FAM72D	family with sequence similarity 72, member D [Source:HGNC Symbol;Acc:HGNC:33593]	1	3036.16	-0.621395	0.00851091	2864.69	3064.45	2593.8	2665.06	3078.45	3592.8	2982.36	3379.46	4585.01	5092.26	1403.41	2093.18	3569.63	3457.73	1785.6	2370.71
ENSG00000166801	FAM111A	family with sequence similarity 111, member A [Source:HGNC Symbol;Acc:HGNC:24725]	11	2090.14	-0.62187	0.0121376	1909.79	1624.29	1607.49	1806.53	1647.71	1606.71	1487.38	1532.04	3719.37	3847.98	1015.52	1508.54	3281.52	3134.07	1610.22	2103.08
ENSG00000139734	DIAPH3	diaphanous-related formin 3 [Source:HGNC Symbol;Acc:HGNC:15480]	13	1664.08	-0.622066	0.0156156	1856.69	1967.92	1515.6	1736.94	2017.79	2231.78	1839.14	2299.88	1808.23	2056.3	509.71	816.87	1906.41	1869.75	976.76	1215.57
ENSG00000165304	MELK	maternal embryonic leucine zipper kinase [Source:HGNC Symbol;Acc:HGNC:16870]	9	2617.36	-0.623411	0.0164816	1739.86	1899.56	1607.49	1645.67	1945.1	2241.56	1887.99	2097.3	5099.59	5972.95	1482.35	2398.12	3435.83	3905.66	1794	2724.68
ENSG00000263235			16	35.6438	-0.623941	0.0411619	66.62	62.89	53.91	62.36	51.77	73.92	48.86	32.75	26.93	18.18	4.87	9.09	16.6	18.06	13.99	9.5
ENSG00000127423	AUNIP	aurora kinase A and ninein interacting protein [Source:HGNC Symbol;Acc:HGNC:28363]	1	361.437	-0.625938	0.0368313	345.66	350.93	281.8	333.47	413.03	456.57	377.82	397.87	379.92	511.04	108.18	188.82	535.2	493.45	250.95	358.28
ENSG00000112029	FBXO5	F-box protein 5 [Source:HGNC Symbol;Acc:HGNC:13584]	6	2016.06	-0.626706	0.0154053	1682.9	1840.31	1368.58	1600.48	1703.89	1925.22	1633.95	1876.53	3049.94	3705.57	822.56	1430.79	2899.65	3072.66	1513.19	2130.7
ENSG00000196550	FAM72A	family with sequence similarity 72, member A [Source:HGNC Symbol;Acc:HGNC:24044]	1	2303.14	-0.629062	0.00626357	1737.93	1987.97	1558.48	1741.46	2007.88	2336.14	1833.71	2108.22	3989.64	4231.77	1161.71	1822.57	3315.7	3152.13	1697.91	2166.96
ENSG00000146918	NCAPG2	non-SMC condensin II complex, subunit G2 [Source:HGNC Symbol;Acc:HGNC:21904]	7	4820.28	-0.629145	0.00778012	3657.38	3618.64	2672.21	3173.85	3861.55	4190.7	3518.68	4034.49	8236.09	8725.12	2342.92	3618.88	7909.83	7862.62	4344.6	5356.97
ENSG00000185065			22	45.0443	-0.630263	0.0179708	27.03	24.61	18.38	9.04	25.33	26.09	9.77	7.28	82.72	83.83	81.87	61.59	74.22	78.03	63.44	47.48
ENSG00000138182	KIF20B	kinesin family member 20B [Source:HGNC Symbol;Acc:HGNC:7212]	10	2515.76	-0.630339	0.00779227	2797.11	2825.64	2009.37	2564.75	2690.75	3166.67	2391.75	2947.63	2972.03	3365.22	856.67	1612.54	3201.43	3176.69	1580.36	2093.58
ENSG00000076382	SPAG5	sperm associated antigen 5 [Source:HGNC Symbol;Acc:HGNC:13452]	17	4155.43	-0.63232	0.00573176	4594.9	4609.43	3538.45	3841.7	4685.41	5187.55	4621.73	4917.56	5091.89	5360.91	1533.03	2448.6	5187.92	5112.91	2475.03	3279.8
ENSG00000247092	SNHG10	small nucleolar RNA host gene 10 [Source:HGNC Symbol;Acc:HGNC:27510]	14	101.378	-0.633327	0.0366059	84.97	46.49	56.36	53.32	131.07	118.49	103.14	94.62	174.09	156.55	64.32	80.78	141.61	142.33	97.96	75.97
ENSG00000211952	IGHV4-28	immunoglobulin heavy variable 4-28 [Source:HGNC Symbol;Acc:HGNC:5645]	14	3058.65	-0.635236	0.0171463	0	0	0	0	0	0	0	0	6436.52	7079.88	5672.12	5763.55	7782.86	8577.86	3643.97	3981.69
ENSG00000129173	E2F8	E2F transcription factor 8 [Source:HGNC Symbol;Acc:HGNC:24727]	11	1266.26	-0.636975	0.0252626	659.45	716.44	482.74	645.25	706.01	782.7	687.23	789.67	2325.69	2756.2	591.58	1095.56	2514.85	2557.54	1204.4	1744.79
ENSG00000184445	KNTC1	kinetochore associated 1 [Source:HGNC Symbol;Acc:HGNC:17255]	12	1800.76	-0.637486	0.0066131	1494.62	1210.47	853.98	1092.59	1287.55	1307.76	1122.59	1180.26	2853.73	2780.44	947.3	1295.49	3514.94	3554.54	2016.03	2299.92
ENSG00000112984	KIF20A	kinesin family member 20A [Source:HGNC Symbol;Acc:HGNC:9787]	5	2154.32	-0.637743	0.0170506	2901.38	3097.26	2349.98	2438.23	3089.46	3555.84	3333.03	3594.16	1884.21	2067.41	498.99	813.84	1471.8	1574.98	732.34	1066.21
ENSG00000175305	CCNE2	cyclin E2 [Source:HGNC Symbol;Acc:HGNC:1590]	8	760.211	-0.638047	0.019954	621.79	654.45	441.08	571.15	549.61	555.5	526.55	577.39	1289.81	1372.55	297.25	570.5	1183.69	1382.8	655.84	913.41
ENSG00000237649	KIFC1	kinesin family member C1 [Source:HGNC Symbol;Acc:HGNC:6389]	6	3104.13	-0.638444	0.00866367	2682.21	3089.06	2547.24	2482.51	2677.53	3231.89	2747.85	3168.39	4536.92	5133.67	1371.25	2070.96	4484.74	4615.13	2103.73	2722.95
ENSG00000136824	SMC2	structural maintenance of chromosomes 2 [Source:HGNC Symbol;Acc:HGNC:14011]	9	4204.83	-0.640956	0.00182815	4075.45	4029.72	2799.64	3626.62	3874.77	4409.2	3308.06	3925.31	6827.02	7597.99	2284.44	3811.74	5305.12	5195.99	2693.33	3512.9
ENSG00000138180	CEP55	centrosomal protein 55kDa [Source:HGNC Symbol;Acc:HGNC:1161]	10	2470.35	-0.641216	0.0169426	1885.66	1952.42	1738.59	1786.65	2138.94	2445.93	1997.65	2354.46	3856.91	4383.26	1002.85	1810.45	3984.7	3904.94	1817.32	2464.81
ENSG00000179978			5	90.6604	-0.64395	0.00141686	116.83	76.57	37.98	77.72	98.03	82.62	78.17	64.29	116.38	117.16	84.79	68.66	148.45	131.49	85.83	65.61
ENSG00000241634			3	26.0186	-0.645023	0.0299894	28.97	21.88	14.7	28.92	39.65	30.44	21.71	24.26	32.7	43.43	14.62	17.17	29.3	28.18	20.52	19.86
ENSG00000146670	CDCA5	cell division cycle associated 5 [Source:HGNC Symbol;Acc:HGNC:14626]	11	5356.39	-0.646728	0.0178987	4021.38	4407.99	4137.58	4071.24	4732.77	5497.37	4495.79	5296.02	8146.64	9192.73	2237.66	3473.48	8615.94	8507.78	3804.44	5063.44
ENSG00000203808	BVES-AS1	BVES antisense RNA 1 [Source:HGNC Symbol;Acc:HGNC:21223]	6	49.154	-0.648864	0.0264264	0	0	0	0	1.1	1.09	0	1.21	130.81	89.89	72.12	66.64	131.85	125.71	84.9	81.15
ENSG00000125885	MCM8	minichromosome maintenance complex component 8 [Source:HGNC Symbol;Acc:HGNC:16147]	20	1486.72	-0.653882	0.00413408	856.41	926.99	644.47	825.09	765.48	914.24	672.03	788.46	2729.65	2889.52	825.48	1340.93	3201.43	2936.83	1550.51	1920.05
ENSG00000072571	HMMR	hyaluronan-mediated motility receptor (RHAMM) [Source:HGNC Symbol;Acc:HGNC:5012]	5	3160.38	-0.654903	0.0195414	4263.73	4748.89	3723.46	3851.64	5081.92	5598.47	4445.85	5306.94	1955.39	2432	537	1093.54	2083.18	2821.96	1044.87	1577.31
ENSG00000119397	CNTRL	centriolin [Source:HGNC Symbol;Acc:HGNC:1858]	9	932.303	-0.655021	0.000487486	812.97	624.37	470.49	719.36	679.57	795.74	542.84	645.32	1706.27	1741.19	664.67	983.48	1562.63	1424.71	723.94	819.3
ENSG00000126787	DLGAP5	discs, large (Drosophila) homolog-associated protein 5 [Source:HGNC Symbol;Acc:HGNC:16864]	14	2859.86	-0.659836	0.00995074	2448.55	2692.56	2152.72	2224.05	2768.95	3243.85	2642.54	2928.22	4367.64	4759.98	1109.09	1999.27	3883.13	4001.75	1846.24	2689.28
ENSG00000112297	AIM1	absent in melanoma 1 [Source:HGNC Symbol;Acc:HGNC:356]	6	360.182	-0.660013	0.00456078	171.86	142.19	117.62	74.1	232.4	209.81	133.54	101.89	861.79	805.95	513.61	586.65	573.29	450.82	393.69	393.68
ENSG00000239569	KMT2E-AS1	KMT2E antisense RNA 1 (head to head) [Source:HGNC Symbol;Acc:HGNC:40845]	7	77.7815	-0.660239	0.0066131	61.79	73.83	69.84	39.76	62.78	38.05	43.43	38.82	144.27	141.4	69.2	64.62	106.45	145.94	83.03	61.3
ENSG00000138160	KIF11	kinesin family member 11 [Source:HGNC Symbol;Acc:HGNC:6388]	10	4992.11	-0.6619	0.00313294	4865.25	5394.23	3696.5	4353.2	5138.09	5581.08	4783.5	5372.44	7558.97	8049.45	2212.32	3394.72	6270.04	5984.93	3134.6	4084.42
ENSG00000065328	MCM10	minichromosome maintenance complex component 10 [Source:HGNC Symbol;Acc:HGNC:18043]	10	3211.5	-0.662608	0.0403898	3942.21	4139.1	3097.37	3855.26	4601.7	4952.74	3895.41	4778.06	2651.75	3025.87	574.03	1113.74	3367.46	3452.67	1698.84	2237.76
ENSG00000120802	TMPO	thymopoietin [Source:HGNC Symbol;Acc:HGNC:11875]	12	11420.3	-0.663404	0.00325123	11015.6	11613.4	9208.78	10358.4	11073.6	12525.4	10153.3	11505.4	16048	17707.8	4783.3	7561.89	15700.5	16382	7624.73	9462.12
ENSG00000101003	GINS1	GINS complex subunit 1 (Psf1 homolog) [Source:HGNC Symbol;Acc:HGNC:28980]	20	2044.56	-0.664078	0.012146	2455.31	2574.06	1821.91	2184.28	2529.95	2731.84	2155.07	2717.15	2070.81	2187.59	569.16	901.69	2472.86	2537.31	1224.92	1579.03
ENSG00000012048	BRCA1	breast cancer 1, early onset [Source:HGNC Symbol;Acc:HGNC:1100]	17	2452.39	-0.664153	0.0131835	3678.62	3274.09	2244.61	3244.34	3185.29	3634.11	2697.91	3347.92	1956.35	2114.87	557.47	1042.04	2761.94	2612.44	1275.3	1610.98
ENSG00000163507	KIAA1524	KIAA1524 [Source:HGNC Symbol;Acc:HGNC:29302]	3	2591.28	-0.665682	0.0050277	2529.66	2481.09	1852.54	2205.97	2822.92	3032.96	2552.43	2780.23	3816.51	4317.62	1106.16	1835.69	3039.31	3350.81	1529.05	2207.54
ENSG00000138658	ZGRF1	zinc finger, GRF-type containing 1 [Source:HGNC Symbol;Acc:HGNC:25654]	4	543.767	-0.66636	0.0048455	844.83	717.35	480.29	729.3	754.47	824.01	611.24	661.09	474.18	474.69	137.42	234.26	562.55	541.13	277.08	376.41
ENSG00000140525	FANCI	Fanconi anemia, complementation group I [Source:HGNC Symbol;Acc:HGNC:25568]	15	4922.24	-0.667138	0.00446593	5077.66	5045.13	3430.63	4541.18	5426.66	5863.72	4520.76	5196.55	6106.62	6677.91	1864.39	2863.6	6804.27	7203.01	3581.47	4552.35
ENSG00000156970	BUB1B	BUB1 mitotic checkpoint serine/threonine kinase B [Source:HGNC Symbol;Acc:HGNC:1149]	15	2975.09	-0.667151	0.00551022	3218.07	3281.38	2310.77	2946.12	3065.23	3636.29	2842.3	3282.42	3928.09	4520.62	1085.7	1858.92	3649.71	3669.42	1748.29	2558.05
ENSG00000214106	PAXIP1-AS2	PAXIP1 antisense RNA 2 [Source:HGNC Symbol;Acc:HGNC:48958]	7	84.2295	-0.667257	0.000417776	95.59	74.74	57.59	65.97	92.52	70.66	52.11	43.67	139.46	116.15	90.64	86.84	139.66	100.42	56.91	64.75
ENSG00000075702	WDR62	WD repeat domain 62 [Source:HGNC Symbol;Acc:HGNC:24502]	19	2534.45	-0.669621	0.00876254	2316.28	2148.39	1948.11	2026.13	2438.53	2513.33	2376.55	2181	3846.33	3732.84	995.06	1491.38	4272.81	3883.99	2093.47	2286.97
ENSG00000177602	GSG2	germ cell associated 2 (haspin) [Source:HGNC Symbol;Acc:HGNC:19682]	17	632.216	-0.669694	0.00579053	570.62	561.48	474.16	514.21	584.85	685.95	577.58	619.85	943.55	1039.26	281.66	411.97	1006.92	861.9	415.15	566.35
ENSG00000254395	IGHV4-55	immunoglobulin heavy variable 4-55 (pseudogene) [Source:HGNC Symbol;Acc:HGNC:5653]	14	1010.24	-0.670855	0.0328291	0	0	0	0.9	0	0	0	0	2185.26	2207.79	1872.19	1920.51	2655.49	2972.96	1095.24	1253.56
ENSG00000143228	NUF2	NUF2, NDC80 kinetochore complex component [Source:HGNC Symbol;Acc:HGNC:14621]	1	3196.85	-0.671971	0.00602781	3345.52	3508.35	3042.23	2867.49	3110.39	3731.95	2859.68	3226.62	4718.7	5246.79	1236.76	2353.69	3672.18	3922.28	1652.2	2654.75
ENSG00000176563	CNTD1	cyclin N-terminal domain containing 1 [Source:HGNC Symbol;Acc:HGNC:26847]	17	723.999	-0.674544	0.0401416	21.24	17.32	19.6	9.04	23.13	11.96	15.2	7.28	1507.18	1524.04	606.2	765.38	1946.45	2199.19	1314.48	1596.3
ENSG00000189057	FAM111B	family with sequence similarity 111, member B [Source:HGNC Symbol;Acc:HGNC:24200]	11	2711.47	-0.674621	0.0228851	2611.73	2826.55	1904	2621.68	2502.41	2790.54	2419.98	2922.15	3679.94	4350.94	819.63	1650.91	3955.4	3982.24	1775.34	2570.14
ENSG00000211970	IGHV4-61	immunoglobulin heavy variable 4-61 [Source:HGNC Symbol;Acc:HGNC:5655]	14	9592.78	-0.674761	0.0177391	0	0	0	0	0	0	0	0	21774.7	21182.1	17373.1	18424.6	26135	25675.8	10271.4	12647.8
ENSG00000139618	BRCA2	breast cancer 2, early onset [Source:HGNC Symbol;Acc:HGNC:1101]	13	717.934	-0.675214	0.0146464	892.14	630.75	454.56	712.13	1067.27	997.94	888.08	890.35	787.73	848.37	224.16	392.79	933.67	784.6	427.28	555.12
ENSG00000196081	ZNF724P	zinc finger protein 724, pseudogene [Source:HGNC Symbol;Acc:HGNC:32460]	19	261.187	-0.675893	0.00350974	161.24	129.43	71.06	143.69	175.12	138.06	129.2	127.37	556.9	533.26	191.02	210.02	531.29	434.2	319.06	328.07
ENSG00000188897		Uncharacterized protein [Source:UniProtKB/TrEMBL;Acc:M0QZD8]	16	228.471	-0.676671	0.0179708	757.93	513.17	302.63	388.6	558.42	407.66	393.02	321.45	3.85	1.01	0	1.01	0.98	2.17	2.8	0.86
ENSG00000142731	PLK4	polo-like kinase 4 [Source:HGNC Symbol;Acc:HGNC:11397]	4	1438.01	-0.676758	0.00822679	1512	1522.2	1166.41	1338.4	1410.91	1665.41	1412.47	1587.84	1852.47	2157.29	492.17	816.87	1978.68	1955	971.17	1168.95
ENSG00000092853	CLSPN	claspin [Source:HGNC Symbol;Acc:HGNC:19715]	1	1237.97	-0.677655	0.0045242	1461.79	1209.55	1075.75	1218.21	1344.83	1393.64	1139.96	1176.62	1545.65	1520	459.03	663.39	2008.95	1636.39	879.74	1073.98
ENSG00000118193	KIF14	kinesin family member 14 [Source:HGNC Symbol;Acc:HGNC:19181]	1	1556.58	-0.679769	0.00258357	2227.45	1993.44	1193.37	1770.38	2234.77	2264.39	1882.57	2178.57	1534.11	1738.16	455.13	907.75	1467.89	1437.71	751.93	867.65
ENSG00000214826	DDX12P	DEAD/H (Asp-Glu-Ala-Asp/His) box polypeptide 12, pseudogene [Source:HGNC Symbol;Acc:HGNC:2737]	12	409.84	-0.680119	2.1414e-05	835.17	553.28	463.13	491.62	787.51	677.25	616.66	493.7	286.62	216.13	128.65	128.24	314.48	255.03	162.33	147.63
ENSG00000144554	FANCD2	Fanconi anemia, complementation group D2 [Source:HGNC Symbol;Acc:HGNC:3585]	3	1703.91	-0.680225	0.00650694	1921.38	1764.66	1326.92	1704.41	1806.32	1775.2	1568.8	1686.09	2464.19	2264.35	601.32	881.5	2386.91	2337.91	1290.22	1482.34
ENSG00000086730	LAT2	linker for activation of T cells family, member 2 [Source:HGNC Symbol;Acc:HGNC:12749]	7	3819.85	-0.680376	0.00051279	497.24	542.34	253.62	244.91	315	387	239.93	281.42	7056.9	7930.27	4041.63	5122.37	9013.43	11097.8	6374.62	7719.05
ENSG00000012223	LTF	lactotransferrin [Source:HGNC Symbol;Acc:HGNC:6720]	3	472.766	-0.68137	0.00570802	1287.04	1334.43	705.73	750.09	1161.99	845.75	659.01	817.57	0.96	0	0	0	0.98	0.72	0	0
ENSG00000154839	SKA1	spindle and kinetochore associated complex subunit 1 [Source:HGNC Symbol;Acc:HGNC:28109]	18	2075.7	-0.681592	0.00882472	1737.93	1808.41	1522.95	1666.45	1754.55	1907.83	1612.23	1663.04	3402.93	3233.92	820.61	1265.2	3638.97	3350.81	1701.64	2123.8
ENSG00000103995	CEP152	centrosomal protein 152kDa [Source:HGNC Symbol;Acc:HGNC:29298]	15	574.596	-0.681679	0.00291202	790.76	640.78	470.49	593.74	682.88	813.14	600.38	608.93	617.49	530.23	201.74	271.62	802.8	712.35	459.93	396.27
ENSG00000134308	YWHAQ	tyrosine 3-monooxygenase/tryptophan 5-monooxygenase activation protein, theta [Source:HGNC Symbol;Acc:HGNC:12854]	2	82467.7	-0.683399	3.45682e-07	142651	160790	130404	118456	181882	187480	133130	139656	20113.7	21178	9423.33	10767.8	20048.5	22025.9	9963.56	11513.4
ENSG00000235823	OLMALINC	oligodendrocyte maturation-associated long intergenic non-coding RNA [Source:HGNC Symbol;Acc:HGNC:28060]	10	486.776	-0.683712	0.00109863	487.59	535.96	209.51	216.89	487.93	300.03	363.7	283.85	609.8	563.56	491.19	400.86	859.45	932.71	496.31	549.08
ENSG00000261061			16	217.954	-0.685918	0.0104692	207.59	251.57	237.69	246.71	268.74	239.16	217.14	208.64	279.89	266.63	71.15	120.16	304.71	292.6	120.35	154.54
ENSG00000070814	TCOF1	Treacher Collins-Franceschetti syndrome 1 [Source:HGNC Symbol;Acc:HGNC:11654]	5	5879.2	-0.686084	0.00336729	10864	9662.76	7473.87	8691.95	11638.6	12749.3	10642.9	10060.7	1958.27	1689.68	676.37	748.21	2456.26	2256.27	1254.77	1243.2
ENSG00000161888	SPC24	SPC24, NDC80 kinetochore complex component [Source:HGNC Symbol;Acc:HGNC:26913]	19	719.111	-0.686729	0.00365007	567.72	537.78	526.85	507.89	498.94	585.94	497.24	463.37	1404.26	1077.64	398.61	486.69	1431.76	1220.25	622.26	678.58
ENSG00000149564	ESAM	endothelial cell adhesion molecule [Source:HGNC Symbol;Acc:HGNC:17474]	11	1508.55	-0.68814	0.012146	13.52	16.41	14.7	14.46	28.64	22.83	8.69	14.56	4243.56	5009.44	2591.44	2861.58	2641.82	3030.75	1599.02	2025.38
ENSG00000180447	GAS1	growth arrest-specific 1 [Source:HGNC Symbol;Acc:HGNC:4165]	9	65.645	-0.68839	0.0208843	10.62	19.14	13.48	14.46	5.51	16.31	13.03	4.85	153.89	193.91	87.71	76.74	120.13	156.05	75.57	88.92
ENSG00000189233	NUGGC	nuclear GTPase, germinal center associated [Source:HGNC Symbol;Acc:HGNC:33550]	8	728.022	-0.689144	0.00523176	1880.83	1578.71	1328.14	1461.31	1319.49	1146.87	1105.22	1008.01	141.39	116.15	71.15	82.8	158.22	151.72	56.91	41.44
ENSG00000260727	SLC7A5P1	solute carrier family 7 (amino acid transporter light chain, L system), member 5 pseudogene 1 [Source:HGNC Symbol;Acc:HGNC:29458]	16	43.2837	-0.689594	0.00268255	94.62	70.19	52.68	60.55	78.2	79.36	49.94	59.44	22.12	18.18	10.72	12.12	27.35	30.34	11.2	15.54
ENSG00000109805	NCAPG	non-SMC condensin I complex, subunit G [Source:HGNC Symbol;Acc:HGNC:24304]	4	3993.02	-0.690956	0.00716186	4293.66	4665.95	3717.33	3971.84	4125.89	4422.25	4009.41	4383.83	5380.44	6523.39	1439.47	2236.56	4559.94	4909.17	2155.04	3094.18
ENSG00000121152	NCAPH	non-SMC condensin I complex, subunit H [Source:HGNC Symbol;Acc:HGNC:1112]	2	3168.38	-0.691279	0.012146	3318.49	3676.06	2808.21	3135.9	3010.16	3241.68	2609.97	3079.84	4048.31	4452.95	1017.47	1639.81	4513.06	4953.24	2169.03	3019.93
ENSG00000105750	ZNF85	zinc finger protein 85 [Source:HGNC Symbol;Acc:HGNC:13160]	19	400.704	-0.69283	0.0302111	3.86	0	0	0.9	2.2	0	0	2.43	876.22	998.86	392.76	553.33	1022.54	1047.58	644.65	865.92
ENSG00000272463			6	38.9847	-0.693004	0.00104559	26.07	31.9	24.5	21.69	29.74	38.05	24.97	13.34	62.52	62.62	36.06	42.41	65.44	70.08	36.38	37.99
ENSG00000206043	C18orf63	chromosome 18 open reading frame 63 [Source:HGNC Symbol;Acc:HGNC:40037]	18	731.315	-0.694048	0.00271	0.97	0	0	0	0	0	0	1.21	1763.02	1704.83	859.59	965.3	1943.52	1840.85	1270.63	1351.11
ENSG00000066279	ASPM	asp (abnormal spindle) homolog, microcephaly associated (Drosophila) [Source:HGNC Symbol;Acc:HGNC:19048]	1	3427.94	-0.695243	0.00818715	4740.69	4190.14	2744.5	4276.39	4326.35	4769.03	3740.16	4529.4	3532.78	4022.7	907.34	1886.18	3769.84	3529.98	1482.41	2399.2
ENSG00000167550	RHEBL1	Ras homolog enriched in brain like 1 [Source:HGNC Symbol;Acc:HGNC:21166]	12	370.406	-0.695841	0.0496588	414.21	395.59	529.3	396.73	338.13	403.31	337.65	321.45	446.29	471.66	108.18	152.47	464.88	650.94	187.52	308.21
ENSG00000140534	TICRR	TOPBP1-interacting checkpoint and replication regulator [Source:HGNC Symbol;Acc:HGNC:28704]	15	1562.19	-0.697356	0.018256	1652	1482.09	1135.78	1529.99	1912.05	1798.03	1713.2	1875.32	1964.04	1926.01	459.03	758.31	2341.01	2171.02	1072.85	1204.35
ENSG00000255733	IFNG-AS1	IFNG antisense RNA 1 [Source:HGNC Symbol;Acc:HGNC:43910]	12	512.364	-0.699391	1.63651e-05	254.9	227.87	102.92	147.31	207.07	207.63	174.79	146.77	889.69	1008.96	523.36	531.12	1145.6	1168.23	601.73	859.88
ENSG00000260073			16	155.798	-0.701603	0.0269568	1.93	0.91	0	0	1.1	2.17	0	0	334.71	377.73	183.22	205.99	391.63	404.58	289.2	299.58
ENSG00000168310	IRF2	interferon regulatory factor 2 [Source:HGNC Symbol;Acc:HGNC:6117]	4	2609.27	-0.707455	1.21764e-13	2611.73	2769.12	2004.47	1750.5	2495.8	2285.05	1514.52	1425.29	3688.59	3869.19	2363.38	2427.4	3934.89	4361.54	1969.39	2277.47
ENSG00000154760	SLFN13	schlafen family member 13 [Source:HGNC Symbol;Acc:HGNC:26481]	17	1947.73	-0.713858	0.0137117	2.9	0	0	0.9	0	0	1.09	2.43	4428.23	4438.81	2040.8	2548.57	5497.52	5218.39	3249.35	3734.77
ENSG00000104972	LILRB1	leukocyte immunoglobulin-like receptor, subfamily B (with TM and ITIM domains), member 1 [Source:HGNC Symbol;Acc:HGNC:6605]	19	291.525	-0.716386	0.00104513	771.45	733.75	506.02	464.51	687.28	642.47	336.56	448.82	18.27	10.1	0.97	5.05	13.67	5.78	9.33	10.36
ENSG00000137812	CASC5	cancer susceptibility candidate 5 [Source:HGNC Symbol;Acc:HGNC:24054]	15	1348.19	-0.717185	0.0147307	1688.69	1365.42	873.58	1309.49	1536.47	1493.65	1233.33	1351.3	1375.41	1323.06	425.9	694.7	2472.86	2110.33	1084.05	1232.84
ENSG00000061918	GUCY1B3	guanylate cyclase 1, soluble, beta 3 [Source:HGNC Symbol;Acc:HGNC:4687]	4	518.004	-0.718798	0.00570502	0	0	0	0.9	2.2	1.09	0	0	1238.83	1406.89	526.28	789.61	1213.97	1280.94	863.88	963.48
ENSG00000186352	ANKRD37	ankyrin repeat domain 37 [Source:HGNC Symbol;Acc:HGNC:29593]	4	146.681	-0.721208	0.0181708	93.66	137.64	51.46	73.2	131.07	94.58	103.14	141.92	214.49	198.96	112.08	90.88	265.65	360.51	123.15	154.54
ENSG00000165244	ZNF367	zinc finger protein 367 [Source:HGNC Symbol;Acc:HGNC:18320]	9	1252.75	-0.721446	0.00283724	992.55	959.8	610.16	855.82	956.03	1004.46	834.89	903.7	2515.17	2890.53	699.76	1280.34	1717.91	1790.28	861.08	1171.54
ENSG00000186480	INSIG1	insulin induced gene 1 [Source:HGNC Symbol;Acc:HGNC:6083]	7	15654.2	-0.728717	0.000221807	18716.6	21090.2	8685.61	8840.16	16668.8	11982.9	11829.5	11991.9	17899.5	21522.4	9909.65	11055.6	20481.2	27850.4	13706.4	18237
ENSG00000170873	MTSS1	metastasis suppressor 1 [Source:HGNC Symbol;Acc:HGNC:20443]	8	30.7513	-0.729368	0.00475013	60.83	40.11	36.76	34.34	50.66	41.31	31.48	36.39	26.93	30.3	10.72	13.13	27.35	24.56	16.79	10.36
ENSG00000051341	POLQ	polymerase (DNA directed), theta [Source:HGNC Symbol;Acc:HGNC:9186]	3	1695.65	-0.734892	0.00294365	1595.04	1256.04	856.43	1282.37	1463.78	1594.75	1221.39	1284.58	2722.92	2644.1	756.28	1052.14	3094	2894.21	1499.2	1913.14
ENSG00000242294	STAG3L5P	stromal antigen 3-like 5 pseudogene [Source:HGNC Symbol;Acc:HGNC:48896]	7	59.2792	-0.735089	0.037186	116.83	56.51	63.71	40.67	112.34	51.09	74.91	46.09	81.75	32.32	38.98	27.26	85.94	51.3	41.98	26.76
ENSG00000242444			12	112.977	-0.736114	0.038391	108.14	103.91	124.97	103.02	176.23	140.23	153.08	133.43	161.59	162.6	25.34	67.65	100.59	135.82	53.18	57.84
ENSG00000137845	ADAM10	ADAM metallopeptidase domain 10 [Source:HGNC Symbol;Acc:HGNC:188]	15	4113.24	-0.737427	4.78804e-10	4394.07	4428.05	2688.14	2913.58	4202.99	4164.61	2472.09	2607.98	6449.03	6008.3	4162.48	4285.31	6272.97	5296.41	2791.29	2674.6
ENSG00000169715	MT1E	metallothionein 1E [Source:HGNC Symbol;Acc:HGNC:7397]	16	375.586	-0.7377	1.72973e-05	0.97	0.91	0	0.9	0	4.35	1.09	1.21	909.88	1030.17	557.47	564.44	797.92	1010.01	497.24	632.82
ENSG00000160298	C21orf58	chromosome 21 open reading frame 58 [Source:HGNC Symbol;Acc:HGNC:1300]	21	185.839	-0.742796	8.25032e-05	274.21	226.05	167.86	184.36	207.07	213.07	176.97	190.44	238.53	197.95	79.92	91.89	245.14	236.25	119.41	124.32
ENSG00000179750	APOBEC3B	apolipoprotein B mRNA editing enzyme, catalytic polypeptide-like 3B [Source:HGNC Symbol;Acc:HGNC:17352]	22	3710.95	-0.74857	0.0396171	2416.69	2607.79	2760.43	2113.79	2961.7	2714.44	2758.71	2749.9	5579.54	6249.69	1175.36	1811.46	7294.54	8921.76	2992.8	4266.59
ENSG00000205609	EIF3CL	eukaryotic translation initiation factor 3, subunit C-like [Source:HGNC Symbol;Acc:HGNC:26347]	16	30213.3	-0.749252	1.83986e-14	42725.1	46673.1	34014.7	32507.6	45709.7	46242.3	30526	30530.4	26200.1	29458.8	13839.2	16218.3	29554.2	30878.3	13321.1	15013.3
ENSG00000184110	EIF3C	eukaryotic translation initiation factor 3, subunit C [Source:HGNC Symbol;Acc:HGNC:3279]	16	30936.6	-0.749871	1.70524e-14	43815.2	47873.6	34684.9	33270.3	46806.8	47404.4	31238.2	31311.5	26793.5	30202.1	14129.6	16700	30151.9	31620.3	13639.2	15344
ENSG00000264940	SNORD3C	small nucleolar RNA, C/D box 3C [Source:HGNC Symbol;Acc:HGNC:33191]	17	22.6256	-0.750996	0.0357786	42.48	33.73	30.63	36.15	45.16	31.53	24.97	18.2	15.39	15.15	6.82	13.13	14.65	23.12	7.46	3.45
ENSG00000264207			1	113.859	-0.753213	0.00918817	72.41	67.45	50.23	67.78	93.62	89.14	80.34	90.98	265.46	230.27	99.41	100.97	165.05	200.85	59.71	88.06
ENSG00000104970	KIR3DX1	killer cell immunoglobulin-like receptor, three domains, X1 [Source:HGNC Symbol;Acc:HGNC:25043]	19	157.246	-0.755755	0.0208927	433.52	351.84	151.93	205.14	409.73	415.27	271.42	274.14	0	0	0	2.02	0	0	0.93	0
ENSG00000104899	AMH	anti-Mullerian hormone [Source:HGNC Symbol;Acc:HGNC:464]	19	159.354	-0.757057	0.0274927	262.62	125.79	171.53	139.17	255.53	194.59	195.42	121.3	226.03	111.1	104.28	46.45	260.76	141.6	128.74	64.75
ENSG00000181408	UTS2R	urotensin 2 receptor [Source:HGNC Symbol;Acc:HGNC:4468]	17	543.163	-0.764006	0.018256	76.28	82.95	49.01	56.03	59.48	66.31	44.51	46.09	983.95	910.99	386.91	407.93	1964.03	1553.31	1005.68	997.15
ENSG00000139263	LRIG3	leucine-rich repeats and immunoglobulin-like domains 3 [Source:HGNC Symbol;Acc:HGNC:30991]	12	137.445	-0.766617	0.0499041	0	0	1.23	0	0	1.09	0	0	232.76	369.65	144.24	155.5	406.28	386.52	211.77	290.08
ENSG00000224420	ADM5	adrenomedullin 5 (putative) [Source:HGNC Symbol;Acc:HGNC:27293]	19	93.7353	-0.767504	0.00530311	187.31	157.69	105.37	107.54	175.12	164.15	169.37	112.81	43.28	44.44	25.34	16.16	91.8	41.9	29.85	27.63
ENSG00000198785	GRIN3A	glutamate receptor, ionotropic, N-methyl-D-aspartate 3A [Source:HGNC Symbol;Acc:HGNC:16767]	9	17.5412	-0.771362	0.0454617	28.97	20.96	11.03	16.27	14.32	32.61	9.77	9.7	16.35	21.21	23.39	12.12	24.42	18.78	12.13	8.63
ENSG00000068489	PRR11	proline rich 11 [Source:HGNC Symbol;Acc:HGNC:25619]	17	1905.01	-0.7716	0.00277164	2700.55	2600.5	1897.87	2224.05	2755.74	2887.29	2436.26	2637.09	1822.66	1638.17	427.85	659.36	2056.81	1830.01	875.08	1030.82
ENSG00000137752	CASP1	caspase 1, apoptosis-related cysteine peptidase [Source:HGNC Symbol;Acc:HGNC:1499]	11	288.057	-0.777694	0.00656996	597.66	624.37	534.2	523.25	458.19	432.66	369.13	310.53	148.12	160.59	77.97	44.43	129.89	104.76	56.91	36.26
ENSG00000122966	CIT	citron rho-interacting serine/threonine kinase [Source:HGNC Symbol;Acc:HGNC:1985]	12	1133.21	-0.77791	0.00268255	1248.41	968.92	581.98	915.47	1226.97	1157.74	1087.85	1032.28	1805.34	1383.66	489.25	612.91	2109.55	1619.05	1001.02	890.96
ENSG00000180914	OXTR	oxytocin receptor [Source:HGNC Symbol;Acc:HGNC:8529]	3	46.5713	-0.784336	0.0389188	79.17	59.25	50.23	59.65	63.88	91.31	73.83	75.21	22.12	30.3	6.82	12.12	47.86	43.35	9.33	20.72
ENSG00000231595			17	28.1701	-0.794035	0.0100824	54.07	41.02	22.05	33.44	29.74	41.31	19.54	26.69	22.12	33.33	18.52	15.15	37.11	26.73	7.46	22.45
ENSG00000243811	APOBEC3D	apolipoprotein B mRNA editing enzyme, catalytic polypeptide-like 3D [Source:HGNC Symbol;Acc:HGNC:17354]	22	604.952	-0.797446	0.0297146	864.14	875.04	579.53	637.12	1208.25	872.93	936.94	852.75	347.22	389.85	76.02	151.46	593.8	679.84	273.34	341.02
ENSG00000144395	CCDC150	coiled-coil domain containing 150 [Source:HGNC Symbol;Acc:HGNC:26834]	2	86.4262	-0.797601	0.000970987	111.03	92.06	56.36	93.99	135.47	122.84	103.14	75.21	131.77	95.95	38.01	43.42	98.64	80.92	63.44	40.58
ENSG00000137331	IER3	immediate early response 3 [Source:HGNC Symbol;Acc:HGNC:5392]	6	28.237	-0.798705	0.0243455	37.66	28.26	33.08	21.69	45.16	42.4	32.57	40.03	38.47	42.42	10.72	11.11	21.49	22.4	13.99	10.36
ENSG00000272198	NA	NA	NA	16.916	-0.800005	0.0237305	22.21	18.23	20.83	17.17	23.13	25	15.2	10.92	17.31	28.28	13.64	7.07	17.58	18.78	8.4	6.91
ENSG00000265415			17	111.71	-0.805807	0.0115326	140.97	169.54	100.47	156.34	131.07	165.24	128.11	143.14	117.34	94.94	27.29	40.39	162.12	104.04	37.32	69.07
ENSG00000138778	CENPE	centromere protein E, 312kDa [Source:HGNC Symbol;Acc:HGNC:1856]	4	1664.8	-0.80688	0.00370325	3170.76	2527.58	1744.72	2599.99	2659.91	3186.24	2259.3	2467.27	854.1	1053.4	217.33	506.89	1115.33	1235.42	382.5	656.13
ENSG00000069482	GAL	galanin/GMAP prepropeptide [Source:HGNC Symbol;Acc:HGNC:4114]	11	699.415	-0.815454	0.049096	0	0	0	0	0	0	0	0	1170.54	1150.35	963.87	993.58	2268.74	2613.17	807.91	1222.48
ENSG00000117724	CENPF	centromere protein F, 350/400kDa [Source:HGNC Symbol;Acc:HGNC:1857]	1	2473.7	-0.8162	0.000614185	3625.52	3058.07	1927.28	2738.26	3220.53	3674.34	2832.53	3026.47	2615.2	2658.24	652	1156.14	2989.5	2669.52	1187.6	1547.95
ENSG00000186185	KIF18B	kinesin family member 18B [Source:HGNC Symbol;Acc:HGNC:27102]	17	1421.38	-0.818644	0.00576188	1815.17	1308	1369.8	1478.48	2190.71	1965.44	2045.42	1519.91	2029.45	1347.3	436.62	496.79	1940.59	1317.06	774.32	707.07
ENSG00000196584	XRCC2	X-ray repair complementing defective repair in Chinese hamster cells 2 [Source:HGNC Symbol;Acc:HGNC:12829]	7	910.213	-0.821711	0.0208843	1087.17	901.47	651.82	864.86	1253.41	1132.74	1011.85	1027.42	900.27	859.48	185.17	347.35	1588.02	1412.43	602.66	737.29
ENSG00000187951	ARHGAP11B	Rho GTPase activating protein 11B [Source:HGNC Symbol;Acc:HGNC:15782]	15	438.471	-0.822973	0.000465214	635.31	552.37	306.31	518.73	563.92	639.2	472.27	557.99	474.18	473.68	133.52	198.92	578.17	439.98	237.89	233.1
ENSG00000163808	KIF15	kinesin family member 15 [Source:HGNC Symbol;Acc:HGNC:17273]	3	1327.39	-0.824428	0.00372482	1316.97	1392.77	861.33	1116.09	1383.37	1518.65	1224.64	1319.76	1693.77	2115.88	377.17	787.59	1968.91	2177.52	785.52	1198.3
ENSG00000176208	ATAD5	ATPase family, AAA domain containing 5 [Source:HGNC Symbol;Acc:HGNC:25752]	17	819.824	-0.829028	0.00267262	1148	1028.17	593.01	948.9	1262.22	1301.24	996.65	1137.81	697.32	776.67	195.89	318.07	961.02	906.7	328.39	517.14
ENSG00000165891	E2F7	E2F transcription factor 7 [Source:HGNC Symbol;Acc:HGNC:23820]	12	765.023	-0.838532	0.00182815	596.69	614.35	389.62	607.3	770.99	744.65	630.78	681.71	1300.39	1313.97	320.64	471.55	1396.6	1248.42	534.56	618.15
ENSG00000099256	PRTFDC1	phosphoribosyl transferase domain containing 1 [Source:HGNC Symbol;Acc:HGNC:23333]	10	222.799	-0.842021	0.00225737	0	0	1.23	0	0	1.09	0	0	571.32	668.6	219.28	300.9	527.39	531.01	344.25	399.72
ENSG00000230267	HERC2P4	hect domain and RLD 2 pseudogene 4 [Source:HGNC Symbol;Acc:HGNC:4872]	16	25.9681	-0.844587	0.047464	55.03	34.64	18.38	24.4	31.94	30.44	46.68	18.2	23.08	17.17	8.77	10.1	39.07	30.34	6.53	20.72
ENSG00000203989	RHOXF2B	Rhox homeobox family, member 2B [Source:HGNC Symbol;Acc:HGNC:33519]	X	940.412	-0.848154	0.0358474	0	0	0	0.9	0	1.09	0	0	2008.29	2196.68	766.03	963.28	2671.12	2886.26	1601.82	1951.13
ENSG00000164406	LEAP2	liver expressed antimicrobial peptide 2 [Source:HGNC Symbol;Acc:HGNC:29571]	5	15.8813	-0.849569	0.0233366	14.48	13.67	12.25	9.94	25.33	17.39	14.11	9.7	29.82	28.28	13.64	10.1	20.51	14.45	7.46	12.95
ENSG00000261604			5	18.0215	-0.850605	0.0230671	28.97	27.34	7.35	11.75	27.54	11.96	11.94	18.2	18.27	21.21	11.7	12.12	22.46	27.45	21.46	8.63
ENSG00000131721	RHOXF2	Rhox homeobox family, member 2 [Source:HGNC Symbol;Acc:HGNC:30011]	X	615.523	-0.851481	0.0373458	0	0	0	0.9	0	0	0	0	1311.93	1410.93	523.36	597.76	1752.1	1966.56	1070.99	1213.84
ENSG00000149781	FERMT3	fermitin family member 3 [Source:HGNC Symbol;Acc:HGNC:23151]	11	28.76	-0.856106	0.00987411	50.21	31.9	24.5	42.47	40.75	59.79	32.57	18.2	26.93	25.25	5.85	11.11	26.37	31.79	18.66	13.81
ENSG00000100342	APOL1	apolipoprotein L, 1 [Source:HGNC Symbol;Acc:HGNC:618]	22	1069.95	-0.860549	0.00421382	979.04	769.3	757.19	904.62	936.2	909.89	695.92	524.02	1870.75	1584.64	1062.3	959.25	2232.6	2030.14	478.59	424.76
ENSG00000248015			19	22.4121	-0.862768	0.0455063	60.83	30.99	22.05	25.3	44.06	53.27	36.91	41.24	10.58	5.05	6.82	2.02	8.79	7.95	1.87	0.86
ENSG00000137193	PIM1	Pim-1 proto-oncogene, serine/threonine kinase [Source:HGNC Symbol;Acc:HGNC:8986]	6	1604.22	-0.87172	0.00337368	3198.76	3262.24	2962.59	3011.18	2796.49	3240.59	2634.94	2890.61	246.23	316.12	74.07	96.93	321.32	387.24	96.09	132.09
ENSG00000148926	ADM	adrenomedullin [Source:HGNC Symbol;Acc:HGNC:259]	11	797.016	-0.872554	0.00406733	3.86	2.73	2.45	0.9	1.1	2.17	0	0	1562.96	2001.76	950.23	1020.84	1843.9	2735.99	1060.73	1562.63
ENSG00000112218	GPR63	G protein-coupled receptor 63 [Source:HGNC Symbol;Acc:HGNC:13302]	6	281.016	-0.87563	4.23877e-13	404.55	327.23	258.52	258.46	436.16	441.36	245.36	274.14	314.52	325.21	128.65	168.63	339.87	291.15	140.87	141.59
ENSG00000170482	SLC23A1	solute carrier family 23 (ascorbic acid transporter), member 1 [Source:HGNC Symbol;Acc:HGNC:10974]	5	54.205	-0.882574	0.0342765	186.34	112.11	73.51	73.2	151.99	81.53	111.82	48.52	3.85	3.03	1.95	1.01	7.81	5.06	4.66	0.86
ENSG00000269416	LINC01224	long intergenic non-protein coding RNA 1224 [Source:HGNC Symbol;Acc:HGNC:49676]	19	317.43	-0.884443	0.0131835	0	0	0	0	0	0	0	0	753.11	797.88	258.27	365.52	891.67	877.8	512.17	622.46
ENSG00000197134	ZNF257	zinc finger protein 257 [Source:HGNC Symbol;Acc:HGNC:13498]	19	579.881	-0.905802	0.0197948	1.93	0	0	0.9	0	0	1.09	0	1296.54	1632.11	426.87	753.26	1369.25	1809.78	773.39	1212.98
ENSG00000160712	IL6R	interleukin 6 receptor [Source:HGNC Symbol;Acc:HGNC:6019]	1	1788.65	-0.913812	0.0349949	118.76	155.87	40.43	46.09	114.55	133.71	69.48	106.75	2232.39	3366.23	858.62	1350.01	5865.71	6381.56	3155.13	4623.14
ENSG00000187848	P2RX2	purinergic receptor P2X, ligand gated ion channel, 2 [Source:HGNC Symbol;Acc:HGNC:15459]	12	17.2849	-0.914757	0.028754	48.28	22.79	13.48	19.88	30.84	19.57	21.71	21.83	18.27	17.17	6.82	2.02	11.72	8.67	7.46	6.04
ENSG00000138835	RGS3	regulator of G-protein signaling 3 [Source:HGNC Symbol;Acc:HGNC:9999]	9	269.483	-0.918821	1.4426e-05	73.38	95.71	18.38	27.11	60.58	52.18	29.31	43.67	620.38	688.8	297.25	346.34	594.78	514.4	416.08	433.39
ENSG00000266709			17	1183.49	-0.922584	0.00461001	0	1.82	2.45	0	1.1	1.09	2.17	0	2809.49	3256.14	1004.8	1351.02	3424.11	3062.54	1902.22	2116.89
ENSG00000269825			19	40.1902	-0.924414	0.0170506	31.86	10.94	14.7	19.88	30.84	30.44	28.23	21.83	97.14	70.7	15.59	28.27	95.71	70.08	34.52	42.3
ENSG00000081803	CADPS2	Ca++-dependent secretion activator 2 [Source:HGNC Symbol;Acc:HGNC:16018]	7	661.314	-0.931268	0.00214545	0.97	1.82	2.45	0.9	0	0	0	0	1832.27	2192.64	882.98	1151.1	1473.75	1498.4	614.79	928.94
ENSG00000224934			10	13.0822	-0.933354	0.0407679	24.14	16.41	13.48	9.94	20.93	11.96	15.2	7.28	11.54	7.07	5.85	5.05	25.39	18.78	10.26	6.04
ENSG00000149635	OCSTAMP	osteoclast stimulatory transmembrane protein [Source:HGNC Symbol;Acc:HGNC:16116]	20	21.1383	-0.950823	0.0265087	46.34	53.78	26.95	17.17	34.14	11.96	19.54	12.13	22.12	16.16	8.77	15.15	21.49	16.62	4.66	11.22
ENSG00000128383	APOBEC3A	apolipoprotein B mRNA editing enzyme, catalytic polypeptide-like 3A [Source:HGNC Symbol;Acc:HGNC:17343]	22	74.997	-0.961963	0.0268522	51.17	67.45	68.61	41.57	53.97	73.92	51.03	44.88	100.99	124.23	12.67	35.34	158.22	182.78	48.51	84.61
ENSG00000173207	CKS1B	CDC28 protein kinase regulatory subunit 1B [Source:HGNC Symbol;Acc:HGNC:19083]	1	5545.26	-0.970111	0.000516857	5569.11	6431.51	6151.85	5116.85	6067.68	6876.88	4722.7	5340.9	8021.61	8921.05	1881.94	2826.24	7134.37	8458.66	2077.61	3125.26
ENSG00000171101	SIGLEC17P	sialic acid binding Ig-like lectin 17, pseudogene [Source:HGNC Symbol;Acc:HGNC:15604]	19	45.0529	-0.978748	0.0348597	0	2.73	0	0	4.41	0	1.09	0	93.3	110.09	35.09	52.51	145.52	111.26	69.04	95.83
ENSG00000268942	CKS1BP3	CDC28 protein kinase regulatory subunit 1B pseudogene 3 [Source:HGNC Symbol;Acc:HGNC:24233]	5	513.166	-0.979799	0.00182867	538.76	616.17	651.82	451.86	534.19	638.12	444.04	515.53	727.14	773.64	147.16	264.55	662.16	801.22	180.99	263.32
ENSG00000173198	CYSLTR1	cysteinyl leukotriene receptor 1 [Source:HGNC Symbol;Acc:HGNC:17451]	X	25.1226	-1.01495	0.0402022	92.69	82.03	30.63	34.34	46.26	44.57	23.88	42.46	1.92	0	0	0	0	1.44	0	1.73
ENSG00000156509	FBXO43	F-box protein 43 [Source:HGNC Symbol;Acc:HGNC:28521]	8	114.393	-1.01803	6.90962e-06	44.41	38.28	29.41	24.4	56.17	50.01	24.97	42.46	275.08	259.56	70.17	105.01	256.86	283.93	118.48	151.08
ENSG00000265806	MIR4292	microRNA 4292 [Source:HGNC Symbol;Acc:HGNC:38348]	9	14.5708	-1.02202	0.0489011	30.9	11.85	2.45	10.84	22.03	15.22	7.6	6.07	31.74	8.08	13.64	17.17	23.44	12.28	11.2	8.63
ENSG00000074416	MGLL	monoglyceride lipase [Source:HGNC Symbol;Acc:HGNC:17038]	3	34.3034	-1.02389	0.0135967	0	1.82	1.23	0	2.2	0	1.09	1.21	78.87	104.03	27.29	47.46	92.78	91.75	32.65	66.48
ENSG00000225976			10	257.773	-1.05094	0.00144256	267.45	278.92	292.83	228.64	279.76	283.73	219.31	253.52	359.72	386.82	74.07	119.15	392.61	466.71	94.22	126.91
ENSG00000177943	MAMDC4	MAM domain containing 4 [Source:HGNC Symbol;Acc:HGNC:24083]	9	93.6468	-1.05299	0.00758675	164.14	64.72	56.36	40.67	147.59	68.49	100.97	46.09	166.4	66.66	84.79	56.55	209.98	124.99	67.17	32.81
ENSG00000129195	FAM64A	family with sequence similarity 64, member A [Source:HGNC Symbol;Acc:HGNC:25483]	17	357.321	-1.05866	0.00414424	0	0	0	0	0	0	0	1.21	919.5	1119.05	254.37	430.15	847.73	1033.85	442.2	669.08
ENSG00000139354	GAS2L3	growth arrest-specific 2 like 3 [Source:HGNC Symbol;Acc:HGNC:27475]	12	206.205	-1.08313	0.000398134	0	0	0	0	0	0	0	0	619.41	548.41	159.83	248.39	583.06	506.45	301.33	332.38
ENSG00000163009	C2orf48	chromosome 2 open reading frame 48 [Source:HGNC Symbol;Acc:HGNC:26322]	2	16.8128	-1.08999	0.0180324	46.34	36.46	14.7	22.59	34.14	44.57	22.8	27.9	4.81	1.01	0	0	4.88	5.06	3.73	0
ENSG00000128408	RIBC2	RIB43A domain with coiled-coils 2 [Source:HGNC Symbol;Acc:HGNC:13241]	22	110.206	-1.1463	0.0181708	0	0	0	0	0	0	0	0	277.01	286.83	50.68	120.16	309.6	360.51	165.13	193.39
ENSG00000182685	BRICD5	BRICHOS domain containing 5 [Source:HGNC Symbol;Acc:HGNC:28309]	16	28.0908	-1.15998	0.00196121	26.07	24.61	24.5	25.3	51.77	34.79	15.2	13.34	33.66	25.25	17.54	8.08	59.58	54.91	15.86	18.99
ENSG00000267383			19	15.7437	-1.17741	0.0433294	3.86	0	0	0.9	4.41	3.26	0	1.21	45.21	25.25	11.7	11.11	49.81	37.57	31.72	25.9
ENSG00000106689	LHX2	LIM homeobox 2 [Source:HGNC Symbol;Acc:HGNC:6594]	9	164.094	-1.20624	3.00834e-05	6.76	7.29	7.35	4.52	14.32	9.78	7.6	7.28	521.31	635.27	178.35	156.51	372.1	336.67	190.32	170.08
ENSG00000241207			X	62.2913	-1.21817	0.0112222	0	0	0	0	0	0	0	0	138.5	168.66	37.03	52.51	193.38	208.07	80.23	118.28
ENSG00000183850	ZNF730	zinc finger protein 730 [Source:HGNC Symbol;Acc:HGNC:32470]	19	36.9515	-1.2225	0.000403447	0	0	0	0	0	0	0	0	100.99	99.99	27.29	42.41	106.45	110.54	45.71	57.84
ENSG00000148773	MKI67	marker of proliferation Ki-67 [Source:HGNC Symbol;Acc:HGNC:7107]	10	6111.14	-1.23919	7.21268e-06	8893.39	6074.21	3264	5470.2	7753.95	7861.77	6037.45	5322.71	11363	7200.07	1818.59	2189.1	10770.4	7665.39	3352.9	2741.08
ENSG00000125148	MT2A	metallothionein 2A [Source:HGNC Symbol;Acc:HGNC:7406]	16	151.082	-1.24718	0.00181207	24.14	21.88	26.95	24.4	20.93	29.35	11.94	29.11	401.08	524.17	103.31	108.04	395.54	507.17	83.96	105.33
ENSG00000232813			X	13.4499	-1.25883	0.0365459	0	0	0	0	0	0	0	0	47.13	33.33	4.87	17.17	39.07	36.12	16.79	20.72
ENSG00000157617	C2CD2	C2 calcium-dependent domain containing 2 [Source:HGNC Symbol;Acc:HGNC:1266]	21	44.9333	-1.27916	0.00406596	51.17	67.45	36.76	57.84	39.65	60.88	29.31	44.88	55.79	50.5	21.44	20.19	86.92	80.19	5.6	10.36
ENSG00000247095	MIR210HG	MIR210 host gene [Source:HGNC Symbol;Acc:HGNC:39524]	11	112.971	-1.352	0.00291654	106.21	123.96	8.58	18.98	120.05	45.66	57.54	50.95	189.48	116.15	95.51	64.62	275.41	302.71	62.51	169.21
ENSG00000143515	ATP8B2	ATPase, aminophospholipid transporter, class I, type 8B, member 2 [Source:HGNC Symbol;Acc:HGNC:13534]	1	4253.77	-1.4572	2.07413e-50	8372.97	7833.39	2151.49	3419.66	7578.82	7884.6	2691.4	3164.75	4686.96	4843.81	1633.42	2019.47	4605.85	4117.35	1484.27	1572.13
ENSG00000100368	CSF2RB	colony stimulating factor 2 receptor, beta, low-affinity (granulocyte-macrophage) [Source:HGNC Symbol;Acc:HGNC:2436]	22	39.7605	-1.77201	0.00181207	1.93	0.91	0	0	0	0	0	0	172.17	196.94	32.16	38.37	55.67	64.3	39.18	34.53
ENSG00000088305	DNMT3B	DNA (cytosine-5-)-methyltransferase 3 beta [Source:HGNC Symbol;Acc:HGNC:2979]	20	2137.99	-1.779	7.61663e-15	4492.56	4612.17	1462.92	2250.26	4478.35	5148.42	1721.88	1934.76	1171.5	1259.43	228.05	269.6	2252.14	1990.4	480.45	454.98
