# Supplementary material for: The de novo DNA methyltransferase 3B is a novel epigenetic regulator of MYC in multiple myeloma, representing a promising therapeutic target to counter relapse
Source: J Exp Clin Cancer Res. 2025 Apr 17;44:125. doi: 10.1186/s13046-025-03382-y (PMC12004749; doi:10.1186/s13046-025-03382-y)
Supplement: Supplementary file 3 — Supplementary Table 3 [file 13046_2025_3382_MOESM3_ESM.xlsx]

## Sheet: Sheet1
Suppl. Table 3: Enriched hallmark pathways in the deregulated genes upon DNMT3B knockdown.
pathway	pval	padj	ES	NES	size	Enrichment	Upregulated_Genes	Downregulated_Genes	Num_Upregulated_Genes	Num_Downregulated_Genes
HALLMARK_HYPOXIA	0.00336825	0.0206305	-0.340647	-1.47749	146	Down-regulated	CHST2, KDELR3, BGN, DPYSL4, SDC3, S100A4, COL5A1, GRHPR, GPC1, KIF5A, CDKN1A, ISG20, HK1, ACKR3, PLAUR, CAV1, NDST2, BTG1, PRDX5, IDS, LOX, MXI1, FBP1, PNRC1, KLHL24, B3GALT6, P4HA2, MIF, GYS1, JUN, PAM, EFNA1, GALK1, ATP7A, EXT1, HMOX1, TPD52, GAA, HSPA5, PFKL, LXN, DTNA, NDST1, CITED2, DDIT3, ANXA2, NAGK, SLC25A1, TGFB3, ILVBL, PPP1R15A, TIPARP, PGM1, RRAGD, NEDD4L, EFNA3, SCARB1, UGP2, GAPDH, …	XPNPEP1, CDKN1B, NDRG1, KLF7, RORA, HOXB9, BCAN, CCNG2, NR3C1, FOS, CASP6, HDLBP, SLC6A6, SIAH2, PGM2, TES, MYH9, MAP3K1, RBPJ, DDIT4, PRKCA, FAM162A, BHLHE40, TPI1, PDK3, ADORA2B, PLIN2, PLAC8, HEXA, ERO1A, NFIL3, GPI, JMJD6, GBE1, ALDOA, PGK1, ALDOC, NOCT, ENO3, ANKZF1, ENO2, SLC2A5, TMEM45A, WSB1, ZFP36, SLC2A1, ATF3, CXCR4, KLF6, BCL2, KDM3A, SAP30, ZNF292, LDHC, VEGFA, AMPD3, BNIP3L, PYGM, H…	65	81
HALLMARK_MTORC1_SIGNALING	2.18956e-08	2.14577e-07	-0.439332	-1.96597	184	Down-regulated	TM7SF2, SQSTM1, CDKN1A, LGMN, ATP6V1D, SERPINH1, CCNG1, BTG2, BCAT1, USO1, LTA4H, G6PD, FDXR, RIT1, FKBP2, MAP2K3, PSMB5, ME1, SEC11A, YKT6, CTH, HSPA5, PFKL, MLLT11, DDIT3, ACTR2, SORD, QDPR, GCLC, PNP, SSR1, IDH1, SLC9A3R1, HSPA4, SRD5A1, PSPH, PPIA, PIK3R3, PPP1R15A, M6PR, UFM1, CALR, SC5D, SDF2L1, ABCF2, SERP1, PGM1, TRIB3, RAB1A, PRDX1, GTF2H1, UBE2D3, PSMD14, GAPDH, ACTR3, ATP2A2, TBK1, GLR…	HPRT1, GSK3B, PSME3, CORO1A, ACLY, RRP9, NAMPT, PSMC6, PSMD12, MTHFD2L, NUFIP1, PSMA4, EIF2S2, PDAP1, ETF1, PSMC4, PSMC2, EEF1E1, NFYC, HMBS, PSMD13, NMT1, HSPD1, SLC6A6, CCT6A, ELOVL6, PSMA3, RPN1, TES, TCEA1, SLC1A5, PITPNB, DAPP1, HSPE1, RDH11, NFKBIB, DHCR7, CANX, DDIT4, IFI30, ELOVL5, TUBA4A, BHLHE40, TPI1, SLC7A5, TFRC, CYB5B, EDEM1, CACYBP, SHMT2, ARPC5L, GGA2, PSMG1, ASNS, ERO1A, GSR, NFI…	64	120
HALLMARK_MYC_TARGETS_V2	4.45806e-05	0.000312064	-0.54147	-2.00645	56	Down-regulated	RRP12, RABEPK, SORD, NOC4L, TFB2M, SRM, NIP7, PES1, AIMP2, DUSP2, NPM1, BYSL, NOP16, IMP4	FARSA, RRP9, TBRG4, SLC29A2, MYC, RCL1, WDR43, MAP3K6, HSPD1, MYBBP1A, PUS1, NOP2, GRWD1, WDR74, HSPE1, PRMT3, SUPV3L1, NDUFAF4, NOLC1, EXOSC5, DDX18, CDK4, SLC19A1, LAS1L, PPRC1, PA2G4, MPHOSPH10, CBX3, NOP56, PPAN, TMEM97, DCTPP1, GNL3, MRTO4, UTP20, HK2, MCM5, UNG, PLK1, MCM4, PLK4, TCOF1	14	42
HALLMARK_MYC_TARGETS_V1	2.85279e-12	3.49467e-11	-0.497753	-2.24378	192	Down-regulated	RPL34, RPLP0, RPL18, EEF1B2, RPS6, RPS3, RPL14, RPL6, RPS10, RPL22, PABPC4, SLC25A3, TXNL4A, PABPC1, NCBP2, RPS5, EIF3J, SNRPD2, SNRPB2, RPS2, MRPL23, HDDC2, HSP90AB1, PPIA, NAP1L1, PSMA7, SRM, CLNS1A, EXOSC7, TUFM, NHP2, AIMP2, SSBP1, ACP1, PSMD14, RUVBL2, AP3S1, MRPL9, CNBP, NPM1, PSMA1, PRPF31, PSMD1, FAM120A, COPS5, CCT3, NME1, VDAC1, NOP16	UBE2L3, G3BP1, HPRT1, EIF3D, POLD2, PSMA6, RRP9, UBE2E1, LSM7, PSMC6, CCT7, CCT2, HNRNPA1, C1QBP, NDUFAB1, COX5A, PSMA4, TRA2B, EIF2S2, IMPDH2, YWHAE, MYC, VBP1, ETF1, PSMC4, TRIM28, SNRPD3, PTGES3, SSB, EIF2S1, GOT2, RAD23B, SF3A1, PRPS2, HSPD1, SERBP1, EIF3B, PCBP1, CAD, APEX1, PHB2, SRSF7, PSMD8, HSPE1, GSPT1, EIF4H, CCT4, PSMD7, RSL1D1, EIF4E, CYC1, CANX, PPM1G, EIF1AX, NOLC1, DDX18, STARD7, …	49	143
HALLMARK_MITOTIC_SPINDLE	4.92782e-14	8.04878e-13	-0.527512	-2.37667	189	Down-regulated	GSN, SYNPO, MARK4, KIF3C, BCL2L11, BIN1, CDC42EP2, FLNB, NOTCH2, RASAL2, OPHN1, CLIP2, ARFIP2, CDC42EP4, ARHGAP4, RHOF, LLGL1, KIFAP3, KPTN, NF1, ARL8A, KATNB1, CYTH2, NCK1, PDLIM5, PKD2, TIAM1, CSNK1D, NCK2, RABGAP1, WASF1, PXN, ABI1, RAB3GAP1, VCL, TUBGCP6, FLNA, CAPZB, BCAR1, ALS2, ABR, RALBP1, DYNLL2, ARHGEF3, TUBGCP2, CLASP1, ATG4B, ARHGAP5, MAP1S, HDAC6, BCR, DYNC1H1, TAOK2, MAP3K11, TSC1, …	PAFAH1B1, UXT, DLG1, PCGF5, ARHGEF12, MAPRE1, SOS1, CD2AP, SUN2, TBCD, LRPPRC, YWHAE, ROCK1, TLK1, STK38L, CEP131, KIF5B, KATNA1, RICTOR, NIN, MYH9, ARHGEF2, KLC1, LATS1, DOCK2, CEP57, PREX1, ARHGEF7, SSH2, ARHGDIA, SAC3D1, TUBA4A, CDC27, APC, KIF1B, RAPGEF5, CCDC88A, PIF1, ITSN1, PALLD, EZR, MID1IP1, MYO1E, ACTN4, FGD6, MYO9B, GEMIN4, FSCN1, FGD4, FARP1, ARHGAP10, ALMS1, TUBD1, RASA2, EPB41, HOO…	77	112
HALLMARK_G2M_CHECKPOINT	1.12426e-42	2.75444e-41	-0.737776	-3.29364	185	Down-regulated	TGFB1, DMD, NOTCH2, RASAL2, CHMP1A, HIF1A, HUS1, ATRX, ATF5, ARID4A, CCND1, SMAD3, PURA, ABL1, PML, E2F4, HSPA8, MNAT1	PAFAH1B1, CDKN1B, CUL3, G3BP1, HIRA, CUL5, UPF1, MEIS1, WRN, SS18, TRA2B, MYC, CCNT1, DR1, MAPK14, RAD23B, SLC12A2, KIF5B, KATNA1, YTHDC1, FOXN3, TLE3, CDKN2C, TNPO2, ORC5, GSPT1, MEIS2, LIG3, NOLC1, CDK4, CUL4A, TOP1, CDC27, SLC7A1, SMARCC1, ODC1, SLC7A5, BCL3, SYNCRIP, DKC1, SRSF1, SRSF2, PRMT5, CTCF, E2F3, NUP98, PRPF4B, SNRPD1, NCL, CUL1, SFPQ, UCK2, SRSF10, ILF3, HNRNPU, EWSR1, CBX1, SLC38A1…	18	167
HALLMARK_E2F_TARGETS	1e-50	4.9e-49	-0.79827	-3.61087	195	Down-regulated	CDKN1A, NAA38, HUS1, POLE4, ASF1A, NAP1L1, TP53, NME1, CDKN2A	CDKN1B, ING3, POLD2, TBRG4, IPO7, TRA2B, MYC, EIF2S1, AK2, RAD50, CDKN2C, GSPT1, LUC7L3, PMS2, NOLC1, CDK4, SYNCRIP, TFRC, PPP1R8, SRSF1, SRSF2, PHF5A, CTCF, ZW10, PA2G4, POP7, ILF3, XRCC6, NOP56, CTPS1, NBN, PDS5B, TIPIN, PRDX4, RPA3, HNRNPD, PRPS1, DCTPP1, PPM1D, EED, TUBG1, ORC2, PAN2, BRMS1L, PRIM2, NUDT21, LYAR, TUBB, SHMT1, HMGA1, RBBP7, RPA1, RAN, RANBP1, PRKDC, MLH1, KPNA2, UBE2S, CCP110,…	9	186
