# Supplementary material for: The de novo DNA methyltransferase 3B is a novel epigenetic regulator of MYC in multiple myeloma, representing a promising therapeutic target to counter relapse
Source: J Exp Clin Cancer Res. 2025 Apr 17;44:125. doi: 10.1186/s13046-025-03382-y (PMC12004749; doi:10.1186/s13046-025-03382-y)
Supplement: Supplementary file 4 — Supplementary Table 4 [file 13046_2025_3382_MOESM4_ESM.xlsx]

## Sheet: Sheet1
Supplemental Table 4: Enriched C2 pathways in the deregulated genes upon DNMT3B knockdown.
pathway	pval	padj	ES	NES	size	Enrichment	Upregulated_Genes	Downregulated_Genes
REACTOME_EUKARYOTIC_TRANSLATION_ELONGATION	2.20757e-06	3.42719e-05	0.616303	2.21301	89	2.21301	RPL22L1, RPS12, RPL34, RPL37, RPL3L, RPL39, RPLP1, RPS27, RPL31, RPLP0, EEF1A1, RPL13A, RPS23, RPS14, RPS29, RPL3, RPL13, RPL11, RPS17, RPL29, RPS11, RPS18, RPS27A, RPS15A, RPL23, RPL37A, RPL27A, RPS24, RPL10A, RPL35A, RPS13, RPS28, RPL18, EEF1B2, RPS19, RPS21, RPL7, RPL18A, RPS25, RPS6, RPS9, RPL28, RPS3, RPL10, RPL23A, RPL12, RPS20, RPL14, RPL4, RPL6, EEF2, RPL38, RPL15, RPS16, RPS27L, RPS10, R…	RPSA, RPL39L, RPL36A
XIE_ST_HSC_S1PR3_OE_UP	2.51501e-05	0.000327032	0.547791	2.00265	105	2.00265	PTGER1, RSAD2, MYL9, SLFN5, SNPH, CD276, GBP2, GSN, RAB27B, PROS1, GBP1, CSMD3, CAV2, IFIT5, SPP1, SAMD9L, IFITM1, PPP1R16B, GATA3, SERPINI1, EPSTI1, IFI6, MX2, GBP5, BAMBI, SAMD9, ISG15, ISG20, VWA5A, CD69, HBEGF, FBXO6, CD52, IRAK2, RTP4, MX1, PTGER4, ABHD4, LGALS3BP, IFIT2, IFIT3, HEY1, ANGPTL6, PARP9, AVPR1A, STAT1, FCMR, SHISA5, BST2, ASAP2, RNF213, FRZB, PARP12, IL2RB, HPGD, USP18, LY6E, VC…	OAS1, SPRY4, BLK, NCOA7, ALOX12, SMAD6, PITPNC1, RELB, TRIM25, DAPP1, IFIH1, PLSCR1, DHX58, IFI35, OAS2, WNT11, HDAC9, LAX1, PLEK, BCL2A1, DDX60L, UBASH3B, ID2, EIF2AK2, KCNA3, HSPB1, RGS1, MTUS1, IRF9, SP110, HPSE, HERC5, ATP8A2, LAMP3, OCSTAMP
CHIANG_LIVER_CANCER_SUBCLASS_PROLIFERATION_DN	0.00100317	0.00939435	0.564057	1.98517	75	1.98517	NR1I2, ABAT, CMBL, OGDHL, LDHD, SMIM14, AMDHD1, ACYP2, ABCB4, ECHDC3, CYP2C8, MLYCD, CYP2J2, GRHPR, FMO4, EHHADH, DHRS1, EPHX1, F8, TST, HPD, HSD11B1, GPLD1, GAMT, ALDH5A1, ACBD4, GCDH, SCP2, ALDH6A1, PNPO, BTD, BLOC1S1, RWDD3, HIBADH, HAGH, DHTKD1, CAT, CPED1, DCXR, CTH, POR, CES2, CPT2, SRD5A1, RBP5, ETFDH, F12, AASS, GPT2, LONP2, OASL, SLC46A3	GNE, ALAS1, NR1I3, ALDH3A2, RCL1, NUDT6, COL18A1, LINC01018, HSD17B6, RHOB, NAGS, ST3GAL6, MYO1B, HADH, SYBU, TFR2, MASP2, MTHFD1, TPRG1, GPT, KLF9, CUX2, ECHDC2
COWLING_MYCN_TARGETS	0.00369153	0.0290893	0.716262	1.97219	20	1.97219	MYL9, RND2, MYL5, COL11A1, SPP1, SAMD9L, APH1B, COPZ2, SHOX2, NLRX1, MFGE8, GALNT9, TUBB2A, ALPK2, TAGLN, TK2	B4GALT4, PBX3, DDAH2, AP1S3
CHEBOTAEV_GR_TARGETS_DN	7.21032e-05	0.000865874	0.579518	1.95583	57	1.95583	SARDH, MYL9, PCDHB5, FGGY, FKBP10, RTN2, CLEC11A, S100A4, PPP2R3A, ANKRD6, DNAJC6, TMEM255A, GPRASP2, CHIC1, CHSY3, PFN2, PTGER4, ATP8A1, MME, SH3KBP1, JAZF1, TSC22D1, PKIA, PLA2G4A, CA8, CACNB4, STAG3, USP18, SAMD12, LRP4, ELAVL2, CNN2, SIPA1L3, RSAD1, IL2RG, NRCAM, TGFB2, C11orf65, COTL1, SYNE1, ZFP36L1	RASA3, GDNF, FKBP14, DPY19L1, DMPK, MYEF2, SVIP, PALLD, ATP6V1C2, PLCXD2, RHOBTB3, SLC39A10, IRF4, THBS2, VAV3, PDLIM3
SMID_BREAST_CANCER_RELAPSE_IN_BONE_UP	0.000192306	0.00212787	0.597274	1.92616	45	1.92616	DCLK1, ABAT, LIN7A, KIF5C, ANXA9, NELL2, GATA3, RAPGEF3, PSD3, HBA1, PLK2, TBC1D19, PGAP3, TTC12, FBP1, EPHA3, CRIP1, TMEM101, NAT1, GALNT7, MAST4, CCNO, SIL1, KAZALD1, SYT1, SLC39A6, ACADSB, SCCPDH, CELSR1, DUSP4	PDE4DIP, BCAS1, CITED1, CLGN, NR2F1, TOM1L1, RND1, JMJD7-PLA2G4B, PIDD1, ESR1, EVL, MUC1, SLC19A2, SLC4A8, GALNT6
WINNEPENNINCKX_MELANOMA_METASTASIS_DN	0.00320386	0.0258525	0.683131	1.92265	22	1.92265	CLIC3, LTB, LSP1, CEP170B, HLA-DQB1, CTNNBIP1, KCTD11, DHRS1, PIK3IP1, XCL1, FGD3, ST6GALNAC6, SPPL3, CRY2, TOM1L2	KIAA0930, ALDH3A2, CA5B, CST3, SPINT2, DPYSL2, RNF125
VALK_AML_CLUSTER_12	0.00369762	0.0290893	0.684028	1.90861	21	1.90861	PTGER1, MXRA7, AFF2, FGF13, HGF, PCBP3, STXBP1, ARHGAP4, MFNG, NRIP1, VCL, TMEM87A, RAB5B, CALR, GALNT3, MST1, SKAP2	AZI2, PTCH1, LAMC1, P4HB
TAKEDA_TARGETS_OF_NUP98_HOXA9_FUSION_8D_UP	9.54141e-05	0.0011099	0.526608	1.90191	95	1.90191	RSAD2, TYRP1, SDSL, NEGR1, CMBL, RAB27B, CHST2, GBP1, DENND6B, IFIT5, MIR155HG, ADGRA2, OLFM3, IFITM1, PLD4, CDH1, SLC9A3, ATP7B, MEF2C, PCDH9, EPSTI1, IFI6, MX2, ISG15, DNAJC6, APOC1, CLEC2B, KLF1, MX1, C3orf80, GDPD1, LAMP5, LTBP3, HBB, TSC22D1, LGALS3BP, HBD, IFIT2, IFIT3, ASB2, HOXA5, STAT1, GCH1, RNF213, GPR18, ZNF503, MAP7, USP18, LY6E, TUBB2A, ANGPT1, LXN, RBM11, SOX4, HBBP1, PRKAR2B, REXO…	MEIS1, ABCB1, OAS1, SPINK2, F2R, FHL2, DDIT4, OSBPL6, IFIH1, OAS2, NAP1L5, NR4A2, ISYNA1, PALLD, HIC1, HS3ST3B1, NOG, AUTS2, RPS6KA5, HOXB3, RBPMS, SLC12A8, EIF2AK2, ENPP2, SLC40A1, GJA1, MYH10, AMMECR1, TTC28, HERC5, THBS1, DHRS3, MTSS1
NABA_MATRISOME	3.0367e-08	6.10782e-07	0.458143	1.8938	321	1.8938	ADAMTSL2, PAPPA2, CSPG4, CLEC7A, SEMA3F, MUC15, COL4A5, TNFSF13, IGFBP6, SEMA6B, SEMA6C, PLXNA4, CLCF1, CPAMD8, IFNG, ADAMTS4, COL11A1, IL16, ADAMTSL1, ADAM28, CTSO, AGRN, C1QTNF6, FGF13, LTB, COL9A2, ADAMTS15, PLXNA3, SPP1, MEGF8, LOXL4, SEMA4G, PODNL1, ANXA9, NELL2, WNT9A, HGF, COL24A1, BGN, CRIM1, SEMA3E, CSPG5, MMP15, GDF11, SEMA3D, HSPG2, KCP, S100A11, EGFL7, ADAM21, SERPINI1, HAPLN3, COL28A…	ELFN1, OGFOD1, VWCE, MFAP3, NGLY1, C17orf58, GPC6, GPC2, P3H3, SMOC2, SEMA4C, CRLF3, ANXA6, FGF2, TIMP1, BCAN, NRG4, ADAMTS17, TLL2, LMAN1, GDNF, S100A1, SULF2, EGFLAM, ADAM23, PSPN, IL23A, LGALS8, CLEC2D, PLOD3, CHRD, SEMA4B, ZFP91, SEMA4D, LTBP1, LTBP2, COLEC11, PAPLN, ADAM17, ADAMTS12, COL27A1, NRG2, COL18A1, OGFOD2, MFAP1, PDGFD, CST3, COL4A3, LAMA5, COLQ, LAMC1, SERPINB9, WNT11, LOXL2, FAM20…
MISSIAGLIA_REGULATED_BY_METHYLATION_UP	0.00126301	0.0115884	0.523532	1.88794	91	1.88794	GSN, PON2, SPINT1, MXD4, QPRT, MMP15, CCS, SQSTM1, MAP1LC3B, MX2, ATOX1, YPEL5, RAB9A, CDKN1A, LGMN, ISG15, ISG20, POLD4, MIR22HG, BECN1, PLAUR, CTAG1B, DNAJB2, MAGEC1, ATP6V0E1, BLZF1, SLC6A8, PRDX5, TAP1, HLA-E, GADD45A, MFGE8, ST3GAL5, DUSP5, PPT2, UBE2L6, ARL6IP5, CTSB, ATP6V1G1, STAT1, ARF4, P4HA2, BST2, CAMSAP2, SUSD6, PAGE1, MAP2K3, TMEM59, LY6E, RCAN1, NEU1, SCAMP2, RNF103, UBE2H, PISD, P…	CD55, GRK4, TIMP1, OAS1, PSAP, SOD2, CDC123, PMEL, IFNGR1, TMEM184B, TRIM21, IL23A, KDM2A, BIRC3, OAS2, IL32, GRN, ACSS1, CTSL, RRBP1, ATF3, BCL11A, TNFAIP3, SP110, TNFAIP2, COL1A1
TAKEDA_TARGETS_OF_NUP98_HOXA9_FUSION_3D_UP	0.00049138	0.00501576	0.50242	1.8532	115	1.8532	RSAD2, GMPR, SDSL, NEGR1, RAB27B, GBP1, IFIT5, OLFM3, PTGS1, CLSTN3, SAMD9L, IFITM1, QPRT, COL24A1, MVP, PCDH9, KIAA0513, EPSTI1, IFI6, TOX, MX2, BAMBI, BEND6, SAMD9, ISG15, MALAT1, CLEC2B, CD69, ARRDC4, ERMAP, ZBTB20, CAV1, CREBRF, APLF, MX1, C3orf80, NKAIN2, LOX, LGALS3BP, IFIT2, PLA2G4A, IFIT3, GBP3, HEY1, HOXA5, PARP9, ARID5B, STAT1, BST2, RNF213, PARP12, ZNF503, AHR, GALNT2, EVI2A, MAP7, STA…	FCRL4, MEIS1, OAS1, SLC9A7, SPINK2, NCOA7, MTCL1, DMXL2, PTPN13, TRIM25, BMP2K, NEAT1, PARP14, OSBPL6, IFIH1, IFI35, OAS2, ACSM3, HOXA6, PBX3, AUTS2, RPS6KA5, HOXB3, RBPMS, DDX60L, NFAT5, SLC12A8, EIF2AK2, S100A10, SCN9A, IFI16, TTC28, IRF9, PHACTR4, SP110, KLF5, TXK, TRIM9, HERC5
GARCIA_TARGETS_OF_FLI1_AND_DAX1_UP	0.00209066	0.0180851	0.584347	1.83546	41	1.83546	SLC26A11, KDELR3, SMIM14, KLHDC8B, KCP, ATP7B, KCNMB4, SYNGR1, RFNG, IFT140, ADCK5, HLA-E, HMGCL, GNPTG, LMBR1L, UBE2L6, CUL7, PBXIP1, MYO6, ZFP90, LGALS1, INPPL1, PLIN3, STAT2, CIRBP, NBAS, LRP10, ANKRA2, C5orf15, SGSM2, PGAP1, SNX14, ZNF217, WDR19, RASA4	STIM1, SVIL, FKBP14, PTGES3, MAP3K1, NEIL1
ZHENG_GLIOBLASTOMA_PLASTICITY_DN	0.00281835	0.0233888	0.584144	1.791	36	1.791	CSPG4, THY1, ARVCF, MAPT, MXD4, FOSB, BCL2L11, ITGA5, RHOU, CADPS, TST, CAV1, SERPINH1, ATP8A1, TSC22D1, PADI2, SORL1, NISCH, PCOLCE2, SLC26A2, PPFIBP2, DZIP1	DDHD1, ZDHHC14, PLAGL1, EMP1, ITGA7, PCMTD2, TRIM5, CLU, PRKCQ, ZFP36, COL9A3, NDRG2, EMILIN1, FOSL2
BOYAULT_LIVER_CANCER_SUBCLASS_G3_DN	0.0062427	0.044796	0.6122	1.77828	26	1.77828	SARDH, ZCCHC24, CRYL1, FMO4, TST, SLC25A20, MGMT, GPLD1, GAMT, ALDH5A1, ALAD, TNS2, ACADVL, ECHS1, TTC38, DHTKD1, PIK3R1, GGCX, TMEM204, CFH	SMARCA2, COL18A1, RARRES2, ACAT1, MAT2A, SERPINF1
GRAHAM_CML_DIVIDING_VS_NORMAL_QUIESCENT_DN	0.00144821	0.0129957	0.528325	1.77171	55	1.77171	ARMCX2, GBP2, ADAM28, CTSO, HCP5, TSPAN31, HLA-DQB1, PCDH9, TNFSF4, HLA-DQA1, CLEC2B, ALOX5, PPFIBP1, MIR22HG, DMD, RPL31, PTGER4, IDS, CREM, ADAM8, CD44, NRIP1, SORL1, EVI2A, ENPP4, RABGAP1, TRIM22, HLA-DPA1, TCF4, FNBP1, PTPRC, MLLT3, CD59, ANXA5, OPTN, GLIPR1, CYTIP, DUSP6	SVIL, CD40, CCNG2, SOD2, SH3BP5, EMP1, NEAT1, BIRC3, TNFSF10, RBPMS, NFAT5, MPZL2, BCL11A, SPTBN1, IFI16, CD200, ADGRG6
KIM_RESPONSE_TO_TSA_AND_DECITABINE_UP	0.000661513	0.00650833	0.499405	1.75782	74	1.75782	CLIC3, NR1I2, RND2, FBXO2, TPD52L1, TTC39A, FADS3, TM7SF2, CSPG5, SERPINI1, FAAH, NINJ2, MAP1LC3B, SMPD3, DNAJB9, CDKN1A, LGMN, ISG20, HSD17B1, TSGA10, FUCA1, RNASET2, MAGEA4, SLC6A8, TOB1, HTATIP2, HCLS1, NMB, RHOF, MAGEB2, PAGE1, CXADR, BIK, NDUFA2, MAP7, IZUMO4, STAG3, VAMP8, LXN, LAMB3, CLDN7, TSPYL5, GDF15, SLC27A2, IRF7, SAT1	NXT2, FAM169A, MAGEB1, TES, COLEC11, ICAM2, CD70, IFI30, HSD17B6, CLU, PLIN2, RPP25, PARD6A, SSX2, ISYNA1, XAGE1B, MUC1, FGD6, AQP3, ATF3, SSX1, HSPA2, GCHFR, IL1RAP, SERPINF1, CDA, SFN, HNF4G
CHARAFE_BREAST_CANCER_LUMINAL_VS_MESENCHYMAL_UP	3.33769e-06	5.06609e-05	0.420529	1.73364	315	1.73364	RSPH1, SERINC2, SEMA3F, ABAT, CRIP2, SLC44A2, RAB27B, ZNF385A, CHMP4C, TPD52L1, NPDC1, RHBDF1, TTC39A, SPINT1, PLXNA3, HID1, TNK2, RHPN1, ANXA9, TRAPPC6A, NEBL, CDH1, TM7SF2, GATA3, PWWP2B, DENND2D, TMEM191A, MPZL3, ZNF467, CACFD1, TRPM4, ADCY6, FAAH, PLXNB1, CYB561, MAL2, NME3, DDR1, LNX1, OCLN, CASZ1, TSTD1, PGAP3, TMEM134, WFS1, BEX5, SH3YL1, TP53TG1, SYNGR1, ARRDC4, TMEM184A, ANKRD30A, FAM102…	ARFGAP2, BCAS1, ST6GALNAC2, KIAA1522, ISG20L2, MCCC2, TRAF4, CSAD, CDC42SE1, RERG, SLC29A2, APH1A, SYMPK, ATP6AP1, ZXDC, ABHD11, PPP2R5A, HIP1R, ENSA, FKBP4, VIPR1, SSBP2, DDI2, ULK1, FEM1B, SETD6, TLE3, RUSC1, PLEKHF2, TMEM241, DNAJC1, DHRS13, GRAMD4, ZHX2, GSPT1, PREX1, JMJD8, RBM47, RHOB, CYB5A, CRNDE, SSR4, CRABP2, SFI1, NOL3, PRR15, ABCG1, SPINT2, C11orf80, ZBTB42, ERP29, ESR1, ELF3, RAB3D, …
ODONNELL_TFRC_TARGETS_UP	0.000397486	0.00415073	0.431873	1.73121	223	1.73121	CFAP53, ABAT, SATB1, PCDHB12, CMBL, ARRB1, ZNF396, ALDH2, TTC39A, CD37, ADGRA2, PTGS1, SLC2A12, ZBP1, MXD4, CCDC13, KREMEN1, WNT9A, TNFRSF10D, STXBP6, CADM4, GALNT13, GPSM1, IDNK, HLA-DQB1, DYNC1I1, DLX2, MR1, PLK2, DNAJC4, SQSTM1, NIPAL2, TOX, SAMD4A, ZMAT3, YPEL5, ANXA4, UCP2, HLA-DQA1, CDKN1A, MALAT1, TP53TG1, CD69, PTPRS, OSBPL5, ALOX5, BIN1, POLD4, ZBTB20, MIR22HG, TSGA10, GADD45B, NR4A3, HA…	RNF39, ACACB, RORB, FCRL4, BBC3, KRAS, RBM43, UBE2V2, IGHE, HOXB9, CASP10, ZNF286A, MNX1-AS1, WIPI1, LCP2, RHEB, SIK1, EIF1, LY6G5C, C3orf52, JUNB, CDC42EP3, BNIPL, FHL2, TPM3, ASS1, HBS1L, NRG2, EP400, NEAT1, NOMO2, ABCB9, EIF4A1, RGS2, FBXL19-AS1, DCBLD2, TRIM16, FER1L4, CASP3, RPL23AP7, UNC13D, MYLIP, PLCXD2, RBBP6, FAS, TSC22D3, CCNYL2, PHTF2, METTL7A, CDC14A, ID2, ENPP2, GSDMB, KLF6, CTC1, R…
HUANG_FOXA2_TARGETS_DN	0.00662057	0.0469302	0.603852	1.72842	24	1.72842	CLIC3, IGFBP6, CRIP2, PROS1, SPP1, S100A4, CDKN1A, PLAUR, LEPR, ATP2B4, CTSB, CD44, STEAP3, CEACAM1, SPARC, ST6GAL1	SMAD6, SSBP2, ITGB4, LOXL2, CFI, GALNT6, GAS2L1, STS
VANTVEER_BREAST_CANCER_METASTASIS_UP	0.00367998	0.0290626	0.586915	1.72497	29	1.72497	SPEF1, RAB27B, NEO1, CCDC74B, PEX12, LAMP5, ALDH4A1, ALDH6A1, FBP1, BTG2, CHPT1, IP6K2, ERGIC1, ACADS, RPS4X, CIRBP, QDPR, LETMD1, AP2B1, TGFB3, TBC1D9, KIAA1217, KIF3B, ECI2	BBC3, FUT8, EVL, MYLIP, PDIA4
SENGUPTA_NASOPHARYNGEAL_CARCINOMA_DN	0.00104484	0.0097622	0.452592	1.72459	141	1.72459	CLIC3, RSPH1, PPIL6, CFAP53, SPATA17, CCDC113, DNAH5, ALDH3B1, CCDC96, NEK11, CRYL1, SAXO2, AK9, C9orf24, MORN2, HYDIN, KLHDC9, ABHD14B, TMEM154, CSTB, RHOV, DNAH7, VWA5A, LRP11, EFCAB2, CKB, OSCP1, SYNGR1, TMEM231, TSGA10, RSPH3, FMO5, WDR13, SPA17, CCDC65, IQCG, PIH1D2, VILL, ZNF667-AS1, RIBC1, PRDX5, TTC12, ODF3B, CETN2, MDH1B, SMDT1, NBEA, CCDC181, FAM229B, KLF8, TMC4, CC2D2A, CFAP126, PSENEN…	CD55, GCLM, ARMC2, PLCG2, TNFRSF21, BANK1, BNIPL, ASS1, FAM149A, TRAK1, PLCE1, TUBB4B, DMKN, TMC5, VPS37B, PRR15, CR2, LRRC34, EML6, CFAP45, RASSF1, SYBU, AK7, EZR, EPB41L4B, ELF3, MUC1, CXXC5, IMPA2, ANKRD35, AQP3, CGN, DHCR24, ABLIM1, MYO1D, WDR54, SPATA33, LRG1, LTF, ANKRD37, MT1E, MGLL, RIBC2
GRADE_COLON_AND_RECTAL_CANCER_DN	0.00446044	0.034233	0.48299	1.69309	73	1.69309	TYRP1, COL4A5, PCDHB5, SMIM14, SCAMP5, PTPRZ1, MSRA, PRKACB, TLN2, SLC30A3, GPC1, NAT8L, CBS, ZBTB4, SOCS2, SIX1, LRFN1, ACTL8, CFD, CD28, DAP, FKRP, SLC16A9, TOX2, ST6GALNAC6, OSGIN2, SESN2, AKR7A2, UBAP1, C2orf88, GGA1, CYB5D1, PARM1, TM9SF1, PARVB, CCDC71, B3GALNT1, TIMM22, GFI1, FHL1, GNPDA1, CHST15, LRTOMT, ZNF787, FAN1, SLC30A6, TRPS1, STAT5A	UGDH, ITPKB, CDK12, NR3C1, GTF3C4, DHPS, GREB1, AOC2, TGFBR3, TLE4, YY1AP1, PLAC8, RERE, JAM3, XPNPEP3, NUDT11, MEF2D, ADAMTSL4, HMGXB4, NAV1, SPIN4, HAUS5, MITF, HIC2, GNA11
SMID_BREAST_CANCER_RELAPSE_IN_BRAIN_DN	0.00315955	0.0255468	0.492027	1.66056	57	1.66056	COL4A5, LIN7A, RAB27B, NPDC1, MAPT, GATA3, PSD3, MAP9, DEPTOR, CYP2D7, SIDT1, ASAH1, DNAJC12, CRIP1, DCAF10, ZNF446, IL6ST, CLCN3, CXXC4, MAST4, CDS1, CCNO, NRIP1, BIK, ZNF91, TJP3, IVD, SLC9A1, QDPR, TBC1D9, CELSR1, C4A, IKBKB, ASTN2, SLC27A2, ITPR1, GATB	ALCAM, ST6GALNAC2, MCCC2, N4BP2L2, PGRMC2, CLGN, TSFM, ARMT1, GREB1, KDM4B, JMJD7-PLA2G4B, RBM47, MAPKBP1, ESR1, EVL, SLC19A2, SLC4A8, GOLGA2P5, VAV3, GALNT6
FOSTER_KDM1A_TARGETS_UP	0.00358325	0.0284638	0.442078	1.63455	116	1.63455	GMPR, THY1, MGST2, SYT5, IFITM1, COPZ2, CCT6B, CCDC169, CDC42EP5, HLA-DQB1, DYNC1I1, LIPH, H6PD, CYP2J2, SLC30A3, HLA-DRB5, CDKN1A, VWA5A, ATG10, RBMS2, ELOVL4, TST, TTC39C, TNNT1, MX1, NCKAP1L, TRPV2, PBLD, DPYSL3, HECW2, HTATIP2, LGALS3BP, RNF170, SLC16A9, ZC4H2, UBE2L6, POF1B, ALG14, NAT1, ACTN2, AGMAT, FAM3B, SPTBN2, CHI3L1, CPNE2, TEX19, ABCC5, MYOM2, THEM5, HEBP2, LY6E, PCOLCE2, CTSA, CD74,…	GTSF1, BCAS1, SLC15A2, AIM2, MYCL, OAS1, NRG4, MAGEA10, ADGRF3, SPINK2, PMEL, TNFRSF17, PTPN22, NIN, ANK2, CALCOCO2, ITGAE, GCA, RASGRP3, L3MBTL3, RCSD1, RBM47, TAF9B, PLAC8, HSH2D, DDR2, ACSS1, ITSN1, XK, APP, PRX, FXYD5, DUSP26, TAF1D, BRCC3, TMEM62, MT1X, MBOAT1, ALOX5AP, PRICKLE1, ECHDC2, CD200, SLC4A5, CDA
TARTE_PLASMA_CELL_VS_PLASMABLAST_UP	0.000940454	0.00884764	0.409274	1.6338	219	1.6338	GMPR, CDH15, SATB1, LRP1, RUNX1T1, MYL5, COL11A1, ALDH2, TCEAL1, MGST2, IFIT5, FEZ1, SGSH, IFITM1, ZNF132, NELL2, HSPA1B, IDUA, FOSB, TPT1, PLCB2, HLA-F, HBA1, HLA-DQB2, DDR1, MX2, SLC30A3, GPC1, HLA-DQA1, LGMN, FTL, APOC1, CBS, RBMS2, SMAD1, FCGRT, CBLB, ANKRD46, CHIC1, FUCA1, DMD, DLG4, NOP14-AS1, RPL34, IGLJ1, FLNB, GPLD1, GPNMB, MX1, RPL39, PPM1F, RPLP1, RPLP0, PFN2, RPS14, MYO1C, PDE4A, BMP4…	PBX2, SLC15A2, ACTB, NFKB2, EFNB1, CD40, RPSA, MYCL, ITPKB, PSAP, NFIC, FOS, TRAF1, YES1, JADE2, PHB2, RELB, PAX6, MPZ, LTBP2, ITGA8, TBC1D5, BIRC3, CST3, SSR4, CLU, KCNQ1, CRABP2, RGS2, KANK1, RAPGEF5, ITGA3, CCSER2, CHERP, HEXA, SPINT2, GRN, DDR2, FCER1G, MAPKAPK2, LRRC14, NREP, MYBPC2, CTSL, FGR, ZFHX3, CHN1, ZNF142, ENO2, CD3E, FSCN1, CNTNAP1, RBPMS, TSC22D3, SDC1, SYPL1, AGER, HES1, HSPB1, W…
BIDUS_METASTASIS_DN	0.00366811	0.029025	0.445254	1.63146	109	1.63146	CPPED1, FADS3, ITGAL, RAB4B, GABARAPL1, C14orf28, MVP, EVA1B, SIDT2, CHPF2, CLEC11A, MR1, NME3, DISP1, PGAP3, VWA5A, PPFIBP1, BIN1, NR1H2, ANO10, ZBTB20, ZNF404, SLC25A20, TMEM50B, TRPV2, PPM1M, CTBP2, LAMP5, PHLDA3, STK17B, RASSF4, TBC1D8B, KLHL22, FAM3A, ACADS, ABHD17A, RNF213, CKMT2, TSPAN4, HEMK1, AHR, SIL1, ZNF641, TOB2, CIRBP, PTPN4, DOK1, ACTN1, PARM1, AMY2B, NEIL2, SLC39A3, PDK2, NAGK, EH…	ACACB, HLA-DRA, CORO1A, R3HDM1, RASSF7, SECISBP2, DTWD1, MKKS, INO80D, TTC17, NUDT6, KLHL2, BRWD1, DDX24, RND1, EP400, TAF3, GYPC, CLU, GSDMD, APOL6, TMC5, REXO1, CFLAR, STRN, CCR10, PTP4A3, NBN, GMFG, MAN2B1, SLC25A37, SPON2, GALNT6, RNASEL, PLEKHA2, SLA
HELLER_HDAC_TARGETS_SILENCED_BY_METHYLATION_UP	0.000498335	0.00503817	0.38138	1.58023	325	1.58023	ARMCX2, RHCE, CDH19, GMPR, LGSN, SFXN3, GSN, ABAT, PRPH, TMOD1, SMARCD3, CRIP2, OGDHL, TTLL1, TXNRD3, ALDH2, KIF5C, AGRN, MAPT, BAIAP3, TUBB4A, SPP1, MAPRE3, KDM5B, ATP13A2, CDH1, CDK18, HSPA1A, GATA3, CSPG5, RTN2, DZANK1, NXN, NTS, HBA2, FGFR4, SERPINI1, HBA1, DLX2, S100A4, PLK2, MEF2C, PCDH9, KIAA0513, TLN2, SQSTM1, DNM3, IFI6, ZMAT3, ZER1, SMPD3, MAP9, ANKRD6, EHHADH, HLA-DQA1, SYT11, CDKN1A, …	GLDC, ALCAM, MARCKSL1, APLP2, SGK3, SORT1, TIMP1, ABCB1, ZNF556, MET, PSAP, AAMDC, TMEM143, OAT, DZIP3, ADCY9, SPINK2, FOS, CALM1, PMEL, CEP131, TUBB3, VCX, ARG2, ITGA7, SLC16A3, ARL6IP1, BMP2K, ORC5, KCTD12, RNFT2, MICAL2, LPCAT3, HLA-DPB1, BIRC3, BCL6, PHLDA2, RHOB, TLE4, ODC1, TULP3, TFRC, PRKCB, ZNF557, GRN, NUP93, NFYA, NR4A2, NUP62CL, FER, SSX2, ITSN1, SORBS1, SPAG9, KLF2, ALDOC, DDAH2, ACS…
SANSOM_APC_TARGETS_DN	0.00207327	0.0179727	0.390613	1.56472	225	1.56472	GPD1, COL4A5, GBP2, LRP1, CMBL, CHST2, NPDC1, SYNPO, MGST2, SLC22A18, ITGAL, MAPRE3, LSP1, PLD4, ZNF467, ICAM5, CD82, DNAJB9, TGFB1, DHRS1, PRRG2, HLA-DMB, TAX1BP3, CD52, GALM, DGAT1, MCFD2, DGKA, EPHX2, S100A13, FAHD1, TP53INP2, GSTK1, TMEM50B, LTBP4, PPARA, PEPD, PTPRE, CDKN2B, TOB1, GPX4, GRINA, BMP4, CD79B, CD28, TCTA, MXI1, NBL1, ARSA, WDTC1, GPSM3, ACOX1, RHOC, ACAA1, CLCN2, RASSF2, FGD3, I…	RMDN3, CORO1A, IL12RB1, VAV1, ANXA6, LPGAT1, NR1I3, JAK2, AAMDC, KEAP1, ZAP70, CLGN, NFIA, CASP6, PRPSAP1, TNFRSF17, GBF1, FMNL1, ARG2, ENTPD5, DDHD2, MAP3K1, ARHGDIB, ICAM2, CDR2, SLC11A2, ITGAE, MEIS2, OGDH, CYFIP2, CD70, VAV2, CYB5A, UPP1, ABCB9, ADORA2B, MGAT3, RGS2, SDF4, ITGA3, IL4I1, SERPINB9, DDR2, TRIM47, DNASE1, CDKN2D, CUL4B, HIC1, AOC1, ADIPOR2, TFR2, ACY3, SLC2A5, CNTNAP1, PLEKHO1, T…
LI_WILMS_TUMOR_VS_FETAL_KIDNEY_1_UP	0.00556021	0.0409789	0.41721	1.55894	127	1.55894	COL4A5, CTSO, AGRN, CAV2, MXRA8, SPP1, TSPO, MAGI2, CEBPD, APOM, CDH1, CRIM1, IQCK, DYNC2LI1, ZEB2, SMPDL3A, ANXA4, PEX7, ENPEP, SEMA3C, FUCA1, TOB1, ASAH1, SYNGR2, SCP2, GADD45A, ALDH4A1, ALDH6A1, BLVRB, DSTN, PATZ1, LLGL2, NCOA3, REEP5, PRNP, EFR3A, CREBL2, GPRC5B, TGFBR2, CRADD, CDS1, ITM2B, ANXA3, ANGPT1, SLC22A5, CRYZ, LAMP2, PRCP, ZNF124, SEPHS2, RAB22A, ZNF44, HERPUD1, ACOT2, PDXK, FAM3C, …	SLC35A3, PLCG2, ALCAM, CARD10, CD2AP, NR3C1, ELF1, PGRMC2, TGOLN2, SDHD, LEPROT, PPP2R5A, BPGM, UGCG, PRPS2, IQGAP1, CTDSPL, TOM1L1, KIFC3, MYH9, CAST, ATP1A1, OLFML2A, KCTD12, CYB5A, KIF13B, CLU, FPGT, ST3GAL6, AHNAK, IL27RA, TRAM2, MTMR6, ACSM3, SP100, MSMO1, OXCT1, XBP1, IQGAP2, IMPA2, ACSL1, RBPMS, PMP22, S100A10, VEGFA, TNFAIP8, MYLK, IGFBP7, SERPINF1, SLC37A4, MITF, ATP10D
BENPORATH_SUZ12_TARGETS	0.000268172	0.00286635	0.371397	1.55874	387	1.55874	LINC01597, SCNN1G, PHLDB1, DACH2, COL4A5, PTHLH, FRMPD4, HSPA6, TMOD2, NPAS1, EPHA10, CSMD3, TCEAL1, SMIM14, AFF2, PIGZ, CAV2, MAPT, FGF13, FEZ1, MAB21L1, DGCR6, ADGRA2, COL9A2, ADAMTS15, KCNK2, ANXA2R, SLC9A2, EMX1, CEBPD, KCNH3, DKK1, STXBP6, GATA3, COL24A1, INSRR, CHODL, ICAM5, HBA2, SLC9A3, ZEB2, NEUROG2, LYSMD2, HBA1, GHR, DLX2, CSMD1, PARD3, WNT10A, FOXD4L4, CASZ1, CYP2J2, SLC30A3, SEMA4F, …	PDE4DIP, FOXD4L1, RORB, LCORL, TBC1D1, HOXC6, NDRG1, SIX5, EFNB1, ASTN1, WRAP73, KCNIP4, RAB31, LETM2, ITPKB, CDK16, CITED1, PRKG1, SETD7, NDUFA4L2, SCD5, NFIC, B4GALNT1, MSC, FUT4, TLL2, GDNF, NFIA, FBXO3, EGFLAM, SMAD6, F2R, ZNF436, WLS, ITGA4, BHLHE41, NIN, ANKRD19P, PXMP2, CDKN2C, DPY19L2, CHRD, PAX6, SLFN11, LTBP2, SOX7, THSD1, CTPS2, DMRT2, SLITRK2, SLC6A5, COL27A1, NRG2, OTX1, EML5, ARHGEF…
MEBARKI_HCC_PROGENITOR_FZD8CRD_DN	0.00386555	0.0302937	0.393577	1.55781	200	1.55781	GPD1, ANKRD24, MUC15, ABAT, LYRM9, ACSF2, LMNTD2, LDHD, DCDC1, REEP6, SLC22A18, C1QTNF6, BAIAP3, TTC39A, ABCB4, SPP1, MEGF8, C3orf18, CLSTN3, SEMA4G, LCA5L, RAB26, TM7SF2, TMEM150A, PNPLA7, PDZK1, CYP2C8, HAPLN3, COL28A1, SMPDL3A, ARID5A, H6PD, NRBP2, GTF2IRD2, PAG1, MAN1C1, NTN5, MALAT1, ABCC6, TTBK1, APOC1, PCSK4, DGAT1, ASB13, SNAI3-AS1, SLC25A20, EPHX2, SPSB1, PPP1R16A, FZD4, LINC00685, ALDH4…	GLDC, FRK, ACACB, RORA, NAMPT, ABCB1, CA9, NLRP1, PPP1R3B, HIP1R, NEB, RAB37, CHRD, ELMO1, COL27A1, NEAT1, LPIN1, GRM3, KANK1, CLCNKA, WNT11, ATP8B3, ACSS1, GLYCTK, LINC00526, SORBS1, RNF207, COLCA1, ACSM3, ACY3, SP100, CACNB2, SF1, CLMN, SEC31B, ENO3, DNHD1, INSR, ZNF318, AUTS2, TEF, GAS6-AS1, TTLL3, CTDSP2, FGD4, CLEC18B, PDE8B, NFKBIZ, CLIP3, DLG2, KHK, CFI, SLC40A1, GCHFR, GPT, VEGFA, HHEX, S…
ZWANG_EGF_INTERVAL_DN	0.00549436	0.0406403	0.404438	1.55591	150	1.55591	PHLDB1, MXRA7, FBXO2, TPD52L1, HCP5, KDM5B, WNT9A, DKK1, DAB2IP, CYB5D2, ARRDC2, MT-CYB, PRKCD, CASZ1, TMEM256, KCTD11, PYCARD, BCAR3, URB1-AS1, FNBP1L, PIH1D2, SPSB1, HOXA1, BTG1, PSEN2, YPEL3, CLN3, BMP4, MXI1, ARSA, RHOD, CCDC181, LLGL2, CFAP69, CDC42EP4, TMEM101, MAP3K12, KLF8, ZC4H2, DUSP10, TESK2, TPP1, OSBPL7, ZBTB11-AS1, PNPO, TLCD1, JAG2, GABARAP, HOXA5, TMEM179B, RPL12, RNF141, PPDPF, N…	AP4M1, TMEM138, CEBPB, KAT6B, CA5B, PARD6B, MADD, JUNB, JADE2, IKZF5, PLEKHH3, NDUFS7, EIF3A, SOX7, RHOB, EIF4A1, SIN3A, TOMM34, LAMA5, TRERF1, CRACR2A, SPATA13, SREBF1, SCAPER, ELF3, KLF3, TNFSF10, CXXC5, TBC1D2B, RPS6KA5, ABTB2, FGD4, ANKRD11, ZFP36, RNF44, PLEKHA7, CCNL1, KCNS3, HES1, KLF9, GIGYF1, REEP4, CA2, MXD3, ZC3H12A, GRB7
MEISSNER_NPC_HCP_WITH_H3_UNMETHYLATED	0.005743	0.0420227	0.369444	1.49194	241	1.49194	CSPG4, IGFBP6, GSN, IFITM10, CHMP4C, SLC25A21, TUBB4A, MAB21L1, SCNN1B, FADS3, PDLIM2, RAB3B, LOXL4, SLC2A12, PITPNM1, CDK18, INSRR, PRRT3, EVA1B, C9orf24, KCP, SLC9A3, GSAP, FGFR4, KCNK9, C17orf97, DLGAP1, CORIN, MAL2, TTC22, NIPAL2, ADAMTSL5, PLCD1, LIN7B, KDF1, SEMA4F, TNFRSF10B, TMEM54, FGF22, PIK3R5, SCARF2, THEMIS2, EPS8L2, HEYL, MMP23B, NR4A3, TMC8, GMIP, ADGRV1, ESYT3, HEBP1, NLRX1, ADORA…	PDE4DIP, SDR39U1, ST6GALNAC2, SGK3, RBM43, FBRSL1, CMTM7, ABCB1, SHTN1, FKBP6, BHLHA15, FUT4, SOWAHD, AFAP1L2, PPP1R3B, NAA11, ALOX12, CHCHD10, ADCY7, ITGA4, TMCO4, TRIM25, SLC16A3, ASS1, DDX3X, PLLP, GCNT1, SOX7, LINGO3, ANO5, CYP2R1, GCA, EHBP1L1, PARP14, BIRC3, GYPC, PDGFD, NAGS, ABCB9, TAF9B, BCL3, GSDMD, NAP1L5, RPP25, IL27RA, PRR15, PRKAG2, RGCC, PRORSD1P, AMN, ISYNA1, SLC39A8, SYBU, ITGB4,…
CHANDRAN_METASTASIS_DN	0.00603918	0.0437198	0.376895	1.48721	198	1.48721	HSD17B14, ASAP3, SLC22A17, RAB27B, FBXO2, MRGPRF, CTSO, CAV2, FGF13, MVB12B, ACYP2, SMIM1, NECAB3, EPHB6, LHPP, PWWP2B, FOSB, IDNK, PSD3, MCC, WNT5B, NINJ2, CD38, SLC30A4, ZBTB4, PYCARD, LINC00662, SEMA3C, TMEM129, FUCA1, CAB39L, TRAPPC1, HPS1, MX1, MAGED2, LFNG, RAMP2, SYS1, STARD13, CACHD1, BMP4, CLCN7, NBL1, RAB40B, ERBB2, ROGDI, SMPDL3B, BTG2, RASSF4, EPHA3, B2M, MICA, PDE4B, ASB2, SPATC1L, P…	BCAS1, RORB, SLC15A2, PAK1, TRMT6, SMOC2, MTPAP, KAT5, SCD5, FOS, NFIA, EYA4, CFL2, ITGA4, CNOT6L, SRRD, PRPF40A, GOLM1, PSPC1, EIF3A, SYNGR4, TXNDC11, SLMAP, DEF6, LINC00339, PCDH18, PDE5A, PPP1R12B, ANKH, GLIS2, HEXA, PI15, DDR2, NR2C2AP, C11orf80, RGCC, FAM135A, SORBS1, RAB23, TNIP1, PIGT, KLF3, AHI1, JAM3, PNRC2, MLLT10, IQGAP2, RLN1, FHOD3, MVK, EGR2, AMD1, ME3, B3GALNT2, ZFP36, ATF3, SSPN, …
LIM_MAMMARY_STEM_CELL_DN	0.00263011	0.0220508	0.350783	1.45244	323	1.45244	SDSL, REEP6, SLC22A18, FGF13, HDAC11, ANO9, SPINT1, PPP1R1B, PEX11G, CAPG, OPLAH, HID1, SMIM1, TRAPPC6A, CDH1, TM7SF2, GATA3, MVP, IFT43, DENND2D, CCT6B, ZDHHC24, CACFD1, FAAH, LIPH, CASZ1, EHHADH, PGAP3, TMEM54, ISG20, STXBP2, SYNGR1, TSPAN17, ARRDC4, RHBDD2, UNC93B1, FBXO6, TST, SLC39A11, TUFT1, SIDT1, C1orf50, ZNF524, STAT6, WDR31, PAOX, GIPC1, GSTK1, UROS, HLCS, VILL, CCNG1, KIAA0319L, GALE, …	RMDN3, SLC35A3, FRK, TRIM68, C5orf22, PAK1, THUMPD3, KIAA1522, SEPSECS, MCCC2, PGD, RASSF7, SHTN1, NCOA2, BDH1, IFNGR2, COASY, PAFAH1B3, TDRKH, ABHD11, MTIF2, SULF2, PTBP3, HDAC10, VIPR1, SLC10A7, AKAP10, KLHL5, GOLM1, SLC5A6, TOM1L1, GCC2, PXMP2, DAPP1, MAP3K1, ARMT1, BAIAP2L1, PSMB8, CTPS2, DHCR7, GCA, GLE1, PACSIN3, RBM47, DHX58, RAD51D, IFI35, KIF1B, NUP37, NUP210, BCL3, DERA, RREB1, PI4K2B, …
BRUINS_UVC_RESPONSE_VIA_TP53_GROUP_B	0.00613951	0.0442891	0.338063	1.41344	362	1.41344	NR1I2, COL4A5, SP6, LRP1, CRIP2, FHL3, NPDC1, ALDH3B1, AGRN, REEP6, CAV2, ITGAL, MXRA8, ABCB4, SPP1, TEAD3, COPZ2, HSPA1A, PNMT, MVP, SIDT2, SEMA3D, HGSNAT, FOSB, ECHDC3, SLC48A1, SCN1B, MFAP3L, MLYCD, CHPF2, S100A4, S100A6, SQSTM1, PRKCD, SEMA7A, VASN, TMEM53, CHPF, WFS1, EPHX1, GTF2IRD2B, UBXN6, CBS, PIK3IP1, TSPAN17, OSBPL5, MAPK8IP1, GAS5, HBEGF, POLD4, FBXO6, POMGNT1, CTSF, BDH2, RYR1, PLAUR…	PICALM, CALU, PLK3, RPE, NFKB2, CEP85L, CELSR3, PAK2, UTRN, HSPB11, ZBTB41, GPCPD1, ALDH3A2, METTL21A, L3HYPDH, CITED1, FAF2, SETD7, SAP30BP, RPAP3, KLF16, MCPH1, C11orf24, CGRRF1, HCN3, RELA, SLC12A4, EYA4, MYADM, SNRPD3, CFL2, YES1, SMIM12, UBQLN1, ADAM23, AEN, NFYC, EIF1, PIAS1, MIPEP, ULK1, FBXO4, TEX261, LGALS8, IGF1R, TES, ARG2, ZFAND2A, MATR3, TRMT11, BMP2K, LATS1, POLK, ZBTB49, SH2B3, PLB…
LU_EZH2_TARGETS_DN	0.00346142	0.0276575	-0.28676	-1.38069	307	-1.38069	CREB5, SATB2, DNAJC28, DKK1, RABGEF1, ZNF514, MOK, MCMDC2, TMEM154, TMEM17, HBEGF, SLC39A11, SEMA3C, ANKRD46, ASB13, BLZF1, BMPR2, PTPRE, SERPINH1, MAGED2, CCNG1, DYNLT3, SLC16A10, ENTPD4, CACHD1, PIGM, NBEA, ALDH6A1, ATP2B4, MAGED1, SLC16A9, FAR2, ZNF682, NIPAL3, CMTM4, C6orf120, SDCBP, RAB11FIP1, PAPSS2, TBC1D8B, LPXN, DTWD2, TAB3, BMP6, IGF2BP3, TGFBR2, ADIPOR1, MANEAL, AAK1, PRDX6, TECPR1, CX…	SLC35A3, PICALM, HPRT1, CDK5R1, CSNK2A2, DYNC1LI2, CPSF6, NIPA2, SEPSECS, MCCC2, PSMD12, RTN3, TERF1, FAM169A, PSMD6, METTL21A, AMER1, ANKRD17, SEC63, SHQ1, KPNA3, FKBP14, KLHL12, NPC1, DENR, DDX51, PPTC7, ASCC3, ELOVL6, SACM1L, UBE2E3, DNAAF5, GNA13, LRIG1, RUFY1, WDFY2, LRP8, SH2B3, SLC15A4, TRIM33, GFPT1, CYFIP2, CHCHD3, INIP, OTX1, PI4KA, JMJD7-PLA2G4B, BTAF1, PPP1CC, TMTC4, MAGT1, CRCP, EIF4…
WANG_SMARCE1_TARGETS_DN	0.00147442	0.0132019	-0.299893	-1.42707	283	-1.42707	TPD52L1, BDKRB1, CAV2, USP6, HSPA1B, HSPA1A, C15orf48, PLK2, FGF12, WNT5B, MOK, MX2, RAB9A, BAMBI, TSTD1, CSTB, PRR7, SEMA3C, OSTM1, CAV1, SERF2, MX1, DYNLT3, TSPAN13, TAP1, PTGER4, CREB3, NMT2, NT5E, ZNHIT1, LGALS3BP, UCHL1, MICA, HLA-B, MRPS17, IL4R, FOCAD, GALNT7, IGF2BP3, NDUFAF3, BST2, DRAP1, SAMHD1, PARP12, TPM1, RWDD3, SERF1A, CASD1, DNAJC15, TMEM33, PDLIM5, LINC01399, CAT, RRAS2, IFT74, T…	EHD4, PDE4DIP, OPN3, E2F5, STAM, TNFRSF21, PTP4A1, SUCLA2, VPS4B, UBE2V2, HSPB11, MTOR, ALAS1, C1QBP, FGF2, TBRG4, NDUFAB1, SHTN1, APOO, SMG1P2, CLK4, SMN1, COX5A, MAGEA1, SOD2, C11orf24, GLRX2, MIOS, SMURF2, BST1, MRS2, TRIM8, COX7B, AK2, OGFRL1, FIP1L1, PLAGL1, CKLF, SPATA5L1, ELOVL6, SACM1L, GLRX3, SMS, APBB2, LAP3, MTAP, HSPH1, PDHA1, MRPL13, LYPLA1, BMP2K, GTF2A2, PSMB8, LSM5, MEF2A, ATAD3A,…
MATSUDA_NATURAL_KILLER_DIFFERENTIATION	0.000377844	0.00396591	-0.300854	-1.44832	321	-1.44832	PRF1, IFITM10, IFNG, COL11A1, IFITM1, ATP13A2, CDH1, HSPA1B, CRIM1, TSPAN31, MEF2C, SV2A, CFHR3, CD38, CBARP, ELOVL4, ID3, SOCS2, SLC41A2, PLAUR, GEM, HSD11B1, TNNT1, TTC39B, IFT46, PFN2, RPS14, IGHA2, SPEG, XCL1, MYO1F, ICA1, ZNF189, LIMD2, EPHA3, RCBTB2, RHOC, RPS18, HEY1, CHCHD6, OAF, BRD3, SESN1, HOMER2, OTUD5, SERPINB1, PDE7A, LZTFL1, JUN, CA8, CXADR, SH3BGRL2, CD44, EDF1, TMEM30A, ATP6AP2, …	DOCK7, TIMM13, MARCKSL1, ACTB, PAK1, CORO1A, GFM1, ACLY, BICD1, CCT7, UPF1, ABCB1, PPP3R1, CARD10, TAB1, EBNA1BP2, PRMT1, BUD31, GTF2A1, SLC25A13, B4GALNT1, FOS, FZD6, PSMC4, ARMC6, EIF5A, IFNGR1, MYADM, STXBP4, YES1, RUVBL1, MAP2K7, POLG, PPIL2, MAP4K5, CSRP1, CDC23, FKBP4, PSMD13, ZC3H7A, F2R, PLAGL1, NUCB2, PTPN22, ZNF23, NOP2, CADM1, GRWD1, PKM, MRPL38, GNB2, WIPF1, ZFP91, HSP90AA1, PRMT3, TK…
GRESHOCK_CANCER_COPY_NUMBER_UP	0.00113477	0.0104825	-0.317825	-1.49435	251	-1.49435	RUNX1T1, SYK, CDH1, USP6, CALCR, TSHR, PBX1, NR4A3, ACKR3, CLTCL1, BTG1, LASP1, TCL6, ERCC2, ERBB2, JAZF1, PATZ1, GNAS, GOLGA5, RHOH, MLF1, SUFU, TSC2, NF1, FSTL3, RNF213, POU2AF1, SDHC, RPL22, EIF4A2, CCDC6, PCSK7, IL21R, BCL10, PTEN, TFPT, EXT1, RAP1GDS1, COX6C, CYLD, KDSR, ZMYM2, PIK3CA, CCNB1IP1, MSI2, NACA, HNF1A, ABI1, PLAG1, RAD51B, FANCF, NOTCH1, MLLT11, CHIC2, RUNX1, DDIT3, FNBP1, BCL9, …	FLCN, PDE4DIP, PICALM, ARNT, NFKB2, FCRL4, KRAS, ARHGEF12, KTN1, CBL, WRN, SS18, PRCC, MYCL, JAK2, RARA, KAT6B, MET, NCOA2, DDX10, MYC, SMAD4, XPA, CREBBP, SDHD, SBDS, ATF1, TNFRSF17, NF2, RABEP1, FIP1L1, AKT2, XPC, PER1, RPN1, NIN, TCEA1, REL, ERC1, MYH9, TPM4, ZNF384, TPM3, NSD1, HSP90AA1, ATM, TRIM33, PMS2, MLLT1, TCF3, BIRC3, SPECC1, TRIM24, EP300, BCL6, CDK6, NUP214, ETV6, PMS1, CDK4, TOP1, …
BILD_HRAS_ONCOGENIC_SIGNATURE	0.00166169	0.0146854	-0.33661	-1.51703	174	-1.51703	PTHLH, CLCF1, SOCS1, ADAMTS15, S100A6, MAP1LC3B, TMEM154, TNFRSF10B, DNAJC6, LHFPL2, NIPAL1, HBEGF, PDGFA, PLAUR, FLNB, MXD1, PTPRE, GLTP, INPP1, GLCCI1, NT5E, TSC22D1, DUSP5, BMP2, PRNP, PRR34-AS1, TTC8, ADAM8, SERPINB1, MAST4, ELK3, KDM7A, SESN2, CSNK1D, ZNF827, ELOVL7, SH2D5, TRIM22, MCL1, SLC9A1, RUNX1, MED25, UAP1, MFSD2A, STX1A, EHD1, ZKSCAN8, KDM6B, LYN, PNPLA8, ARHGAP25, NAP1L1, PPP1R15A,…	CD55, TNRC6B, CALU, HOXC6, NDRG1, CHST11, EFNB1, RRP9, NAMPT, MDH1, SEMA4C, TIMP1, FOS, SPRY4, ARHGEF9, GTPBP2, HMGN3, LPAR2, MTCL1, PIAS1, OXSR1, JUNB, LGALS8, DLST, ARG2, SLC16A3, SEMA4B, LATS1, KCNK1, LRP8, COL27A1, CYP2R1, ERN1, CSNK1E, MYDGF, MAP7D1, NOLC1, BCL6, PHLDA2, TUBA4A, TOP1, DDX17, UPP1, ODC1, CD274, GK, SRRM2, SREK1IP1, TIA1, PPIF, TMTC3, STAG3L1, TNRC6A, LRRFIP1, RAPH1, DENND2C, …
REACTOME_CELLULAR_SENESCENCE	0.00264662	0.0220985	-0.367726	-1.55688	118	-1.55688	CDKN1A, ID1, PHC1, CDKN2B, MAPK11, MAPKAPK3, RPS27A, TERF2IP, CBX6, AGO1, AGO4, MAPK3, CDC26, JUN, RNF2, ANAPC2, MAPK1, MAP2K3, RPS6KA1, UBA52, RING1, ANAPC16, STAT3, CBX8, ANAPC10, MAP2K4, KDM6B, UBC, ASF1A, ANAPC11, TFDP2, BMI1, PHC2, UBE2D1, TXN, UBB, TINF2, EHMT2, TP53, MAPK9, MDM2, MINK1, MOV10, AGO3, CBX4, PHC3, CDKN2A, TERF2	TNRC6B, CDKN1B, HIRA, UBE2E1, FZR1, TERF1, CEBPB, CDC16, KAT5, MAP4K4, RELA, FOS, MAPK8, MAPK14, MAP2K7, ANAPC5, CDC23, RAD50, TNRC6C, ANAPC4, CDKN2C, CABIN1, ANAPC15, ATM, MAP3K5, EP400, POT1, CDK6, CDK4, CDC27, ANAPC7, MAPKAPK5, RPS6KA3, RBBP4, E2F3, ERF, MAPKAPK2, MAPK7, NFKB1, CDKN2D, EHMT1, TNRC6A, NBN, UBN1, ANAPC1, MDM4, RB1, EED, SCMH1, TFDP1, ACD, HMGA1, RBBP7, CBX2, MAP2K6, UBE2S, SP1, …
HOEBEKE_LYMPHOID_STEM_CELL_UP	0.0047543	0.0360145	-0.412415	-1.6164	75	-1.6164	SATB1, ADAM28, CYTH4, NF1, SCN3A, SLC35E2B, BASP1, NACA, TCF4, RAB14, UBR2, ARHGAP25, PLXND1, ADGRE2, IRF8, ABCA1, SLC33A1, CHD3, ITSN2, SLC24A3	RUNX3, MED13L, ATR, TRAF4, RAB31, HNRNPA1, USP34, TBCD, TRAF3IP3, NLRP1, SMARCA4, ITGA4, MCM3AP, MSL1, MEF2A, TRIM33, LPIN1, BCL6, SF3B1, TNS3, NUDT3, EIF4A1, PRKCB, METTL3, IQSEC1, RERE, PALLD, NCOR2, EVL, SFPQ, SETD5, RBM39, TARBP1, BTK, SLC2A5, SLC38A1, RBBP6, C11orf21, DDX21, LRRFIP1, MACF1, ADA, KDM3A, TPR, CCNL1, TRIB2, PNN, NPIPB3, SETBP1, OSBPL3, TNFAIP3, TMEM41B, TRAF5, TNFAIP2, KNTC1
WINTER_HYPOXIA_UP	0.00457712	0.0348015	-0.412833	-1.61804	75	-1.61804	COL4A5, KCTD11, SLC6A8, PDZD11, RHOC, MRPS17, PPARD, MIF, GSS, IGF2BP2, BCAR1, TPD52L2, TRMT5, HOMER1, SNX24, PSMA7, VAPB, PAWR, GAPDH, RUVBL2, PSMB7, MRPL14, XPO5, SLIRP, B4GALT2, AK4, NME1, MNAT1	VEZT, MTX1, SLC16A1, METTL22, NDRG1, CNIH4, BMS1, CA9, NDUFA4L2, DPM2, C16orf74, GMFB, TANC2, EIF2S1, MRGBP, NTMT1, CORO1C, PSMD2, RNF24, TPI1, ADORA2B, TUBB4B, GPN3, ALDOA, TMTC3, PGK1, PPP4R1, RNPS1, NUDT15, PGAM1, ANKRD9, SLC2A1, PYGL, RAN, GEMIN2, LDLR, HILPDA, S100A10, VEGFA, HAUS2, LDHA, TEAD4, P4HA1, ANLN, CDCA4, ANKRD37, PFKFB4
NGUYEN_NOTCH1_TARGETS_DN	0.00290512	0.0239609	-0.425531	-1.63152	66	-1.63152	TNFSF4, GADD45B, SERPINH1, EEF1A1, HPCAL1, SRPK2, EXT1, RING1, BASP1, CCNI, ERCC5, BET1, HERPUD1, PSMB9, TRIP12, TIPARP, SERP1, KLF10, DYNC1H1, MGAT2, PSME4, UBR4, TP53, EPHA4	RPE, ADSL, HTRA2, MYC, SMYD5, HUWE1, SLC12A4, SLC12A2, DAXX, APEX1, IGF1R, NOP2, FNDC3A, PTPN13, CADM1, GNB1, ASS1, USP22, ZNF282, RGS2, LAMA5, PPIF, ELL2, MYO1E, PBX3, CLIC1, XBP1, BRD2, PPP2R1B, PNN, TRIO, SLC20A1, LIMK2, MTHFD2, KLF5, STC2, TP63, REV3L, COL7A1, AANAT, NET1, TFAP2A
ACEVEDO_LIVER_CANCER_WITH_H3K9ME3_DN	0.00223043	0.019132	-0.43501	-1.64823	63	-1.64823	ANXA2R, KDM5B, SQSTM1, TMEM219, CFHR3, AHCYL2, HOXA1, ISL2, CFAP69, ZNF134, ZIC2, TRAPPC9, TPM1, CA8, SLC24A1, ZNF613, AAGAB, ZNF563, SLC26A2, NSF, ZNF185, PTPDC1, OSBPL1A, TMEM237, NECAP1, BTBD7, CFH	ZNF30, SLC25A12, USP39, RALGAPB, ENAM, PTPN22, CEP128, UBE2Q2, GFPT1, HMGN4, MTHFD1L, TUBB4B, ANKRD36, SPATS2, DRAM1, DGKH, SLC12A8, HAT1, UTP20, NCF2, MBTD1, MYBL1, CEP350, SCG5, C4orf33, TBC1D31, CEP112, MMS22L, CDCA2, MID1, NUSAP1, POLE2, NCAPG2, KIF20B, KIF15, LCT
JINESH_BLEBBISHIELD_TRANSFORMED_STEM_CELL_SPHERES_DN	4.22205e-05	0.000527175	-0.359462	-1.65491	205	-1.65491	PCDHB9, RN7SK, RASSF6, SEMA3E, FOSB, S100A4, PLXNB1, MCMDC2, ZMAT3, CASZ1, KCNMB4, CDKN1A, ID1, ABCA7, TMEM17, BCAR3, MIB2, ID3, GADD45B, NUTM2E, DEPTOR, SBF1, SERF2, BLZF1, DPP7, ZNF880, ICA1, ST3GAL5, SPIRE1, CUL9, FGD3, ZNF682, RPS13, RPS3, DTWD2, INPPL1, RNF213, CEP19, RNF144B, TRMT1, ZNF503, KREMEN2, SESN2, TRIM13, NISCH, AVPI1, CSRNP1, GRIPAP1, C2orf88, STK40, INPP5D, NRDE2, EVI5, ZNF394, A…	MRPL27, VARS2, CEP85L, CHAC1, TMEM107, ERAP2, METTL21A, NUBPL, EID2B, SNAPC1, FOS, FKBP14, PTP4A2, CCDC86, PPM1K, DENR, DDX51, MAPK8IP3, WHAMM, UPF2, JUNB, NPIPB15, YTHDC1, NDUFAF7, AKAP7, ZNF219, WDR74, HYKK, ZNF669, DHCR7, CYFIP2, ERN1, DDIT4, BIRC3, CD68, JMJD7-PLA2G4B, PHAX, POFUT1, CCDC137, TDG, CRCP, BHLHE40, CHKA, RGS12, RGS2, MBD4, CDKN2AIPNL, ZNF557, SREBF1, PIDD1, PNPT1, ZNF69, PMAIP1, …
KLEIN_PRIMARY_EFFUSION_LYMPHOMA_UP	0.00448009	0.0343193	-0.475688	-1.6618	42	-1.6618	AGPAT2, ADAM15, BCAP31, LTA4H, GPAA1, PAM, IL2RB, RABGGTA, SULT1A2, CFHR4, SELPLG, PRDM1, TNFRSF8, ZMYM3, ATP2A2	GLDC, ALG3, GTF3C1, DHX30, DPY19L1, EIF4A1, GPI, NCOR2, MUC1, PTP4A3, ILF3, TPO, PLOD1, IQGAP2, AQP3, GANAB, HSPA4L, CFI, IRF4, LDLR, CASP7, VEGFA, VDR, NFIB, RPN2, P4HA1, GUSB
ONDER_CDH1_TARGETS_1_DN	0.000377099	0.00396591	-0.404114	-1.69415	111	-1.69415	PTHLH, IFIT5, DKK1, HBEGF, MIR22HG, STARD13, IL6ST, RNFT1, SCYL2, SERPINB1, SERPINB8, ZMPSTE24, ALG13, ENC1, POGLUT1, MAX, SPRR2A, ARHGAP25, JAG1, CASP8, NAP1L1, DNAJA1, ADGRE2, B3GNT2, B3GALNT1, G3BP2, MEST, KLF10, FBXO9, GLIPR1, SUB1, IMP3, HCCS, FOSL1, SPAG1, TOR1AIP1, TSEN2, RRS1, UTP14A, UTP14C, PNO1, HSPA8, DUSP6, RBM12	PAFAH1B1, G3BP1, SLC16A1, MPHOSPH8, LCMT2, METAP2, CALM1, EML4, UGCG, KIF5B, LGALS8, HSPH1, DDX3X, MAP4, EIF4G1, LARP4, CANX, DHX9, DDX18, UMPS, CDC27, SMARCC1, SYNCRIP, ARL4C, WTAP, DCBLD2, SRSF2, SETMAR, HNRNPM, NUP98, NCBP1, ST6GALNAC5, TMX1, SFPQ, ATP13A3, ILF3, SP100, BCLAF1, HNRNPU, POP1, SRSF3, EIF5, TIPIN, CBFB, TOE1, PHTF2, PPP2R1B, UTP20, C12orf4, PRRC2C, NUP50, CHRNA5, EXOSC2, SKP2, RF…
KRIEG_HYPOXIA_VIA_KDM3A	0.00615532	0.0443248	-0.514412	-1.7148	36	-1.7148	C15orf48, PIK3IP1, PLAUR, SERPINB8, NECAP2, HMOX1, FABP6, LAMB3, STEAP3, RGPD4, YWHAG, PPP1R15A, RBM3, SYTL3, GDF15, FBXO32, RRAGD, ASPH	VEZT, NFKBIE, NRP2, JUNB, MAP3K14, BIRC3, PHLDA2, SLC7A1, KDM3A, IL1RAP, ANP32E, EBP, TYMS, COL7A1, ZC3H12A, KIF2C, INSIG1, ADM
SHAFFER_IRF4_TARGETS_IN_ACTIVATED_B_LYMPHOCYTE	0.000956908	0.00898174	-0.445769	-1.74162	73	-1.74162	GNG10, CAV1, TIMP2, BSPRY, BMP6, ADGRE5, SERF1A, PAM, HIVEP2, ST3GAL1, CTH, SNX9, GFOD1, GOLGA7, UAP1, TBC1D8, PNP, IDH1, AHCY, B3GNT2, CCNC, BMI1, ACP1, GNPDA1, GID4, VDAC1, TNFRSF12A	GRSF1, NDRG1, KRAS, KTN1, EIF2S2, MYC, HMBS, PRPF40A, ME2, OSBPL8, CYCS, SLC3A2, CANX, SRPK1, XPOT, CFLAR, CASP3, LONP1, HMGCR, RPP30, PGK1, UCK2, ELL2, ALDOC, SLC31A1, TAGLN2, MSMO1, GART, FDFT1, MVK, SQLE, IRF4, BCL2, LDLR, HILPDA, CYP51A1, VEGFA, SCD, HK2, PAICS, LDHA, FADS1, SLAMF7, AURKA, TERT, INSIG1
BAE_BRCA1_TARGETS_DN	0.00554034	0.0409064	-0.586467	-1.76047	23	-1.76047	CRAT, JAK1, MAN1A2, HIPK3, PEX2, BAG1, NPM1	GLUD1, CAD, IREB2, SMAD5, TKT, PKN2, NONO, TJP2, LAMC1, HYOU1, TNFAIP3, MYB, ADD2, STIL, THBS1, TCOF1
YUAN_ZNF143_PARTNERS	0.00404307	0.0314435	-0.60091	-1.76199	21	-1.76199	MAP7, SAP18, DCAF13, JRK, LMO7, GTPBP4	GPBP1, CHD8, RUVBL1, YY1, SNW1, RBM33, RRP1B, DIDO1, RAVER1, BRD2, INO80, PNN, HCFC1, TPX2, NUSAP1
SCHLOSSER_MYC_TARGETS_REPRESSED_BY_SERUM	5.01262e-05	0.000623979	-0.404212	-1.77315	142	-1.77315	PFDN4, BTF3, SERHL, ATXN10, ITPA, KDSR, ACVR1B, ZMPSTE24, SLC39A6, MNT, LDHB, YBX3, ALG8, EI24, DEAF1, DCTD, SEC13, ISCA1, G3BP2, COPS2, SERP1, TXN, FBXO9, IARS2, AASDHPPT, RABGGTB, SSBP1, ACP1, AUH, ZNF330, TRIAP1, PSMD14, COX11, UBE2K, UBE2N, CNBP, TOMM20, RMND5A, ZC3H15, PNO1, FAM120A, EMC2, NOP16, GLOD4	TGDS, HIRA, SLC16A1, HPRT1, DDX1, ZC3H14, CCT2, WRN, HNRNPA1, RNF114, CEBPB, C12orf29, NDUFB6, NUFIP1, SMN1, DDX10, DDX19A, FASTKD2, USP10, OAT, ETF1, TFAP4, NGDN, MRPL3, ZZZ3, EEF1E1, PTGES3, SSB, YY1, EIF2S1, UBE2G1, SNRPF, ZBTB11, CCT8, HSPD1, SERBP1, OTUD4, HSPE1, LYPLA1, EIF3A, CYCS, PRMT3, SLC3A2, PMPCB, DIMT1, DCUN1D4, GNL2, EIF4E, CSNK1E, FBXO21, SLC25A17, NOLC1, DHX9, BLMH, SMARCC1, NUP2…
HUANG_GATA2_TARGETS_DN	0.000717007	0.00698696	-0.480568	-1.78971	59	-1.78971	TMEM132A, RABGEF1, PBX1, KLF1, PDCD4, PARM1, NSF, DAAM1, FAM3C, DCTD, ZFPM1, NT5C3A, FHL1, PODXL, GOLT1B, SLAMF1	EIF3D, ACTB, CHAC1, ETF1, PLAGL2, MRPL38, SEMA4B, SIAH1, TRMT61A, MTHFD1L, CLU, PFAS, TFRC, ST3GAL6, PHLDA1, NOMO1, SHMT2, ASNS, RCOR1, TXNDC5, JMJD6, SLC6A9, PIGT, RRP1B, IPO11, CTPS1, SLC1A4, FDPS, SLC2A1, TMEM109, IPPK, NUP107, SCD, TACC1, HK2, MTHFD2, SKP2, E2F2, SLC2A3, AURKA, DIAPH3, TCOF1, EGR1
SCHLOSSER_MYC_TARGETS_AND_SERUM_RESPONSE_DN	0.00105627	0.00981299	-0.509536	-1.81346	47	-1.81346	RPP40, MXI1, PRNP, UCHL3, BAG2, TIMM17A, EXOSC7, MRPL19, RRS1, URI1, BYSL	EBNA1BP2, MYC, FABP5, CEBPZ, PPAT, FTSJ1, RSL1D1, PDIA5, EIF1AX, IRAK1, UTP18, TRIM14, FBL, ADCY3, ODC1, SYNCRIP, DKC1, SRPK1, SRRM2, HDGF, PA2G4, NCL, CUL1, HSPA9, DDX21, PRDX4, RPIA, AMD1, TFDP1, AKAP1, RAN, PMM2, NOP14, PAICS, LDHA, CSE1L
GRADE_COLON_AND_RECTAL_CANCER_UP	6.1886e-08	1.21481e-06	-0.39054	-1.84241	254	-1.84241	THY1, CCDC92, SPP1, RAB4B, IFITM1, NEBL, EPHB2, ITGB5, BPHL, ZDHHC9, NQO2, FAM210B, MAGED2, ICA1, DOLK, CCDC85B, DUSP18, HM13, CTSB, PNPO, EXOC2, SHISA5, CD44, ATP6AP2, CD46, RTKN, RLIM, EIF3E, PXDN, LY6E, EIF6, PDCD6, NAA10, DGAT2, SYAP1, TALDO1, AAMP, LDHB, CDK7, GCLC, ABCB8, DCAF7, LAMP1, POLR1D, ZFAND1, DAP3, SAP18, MBTPS2, HSPA4, PDXK, POMP, GCSH, DEF8, EIF4B, PPIA, PTPN12, PERP, AHCY, NIT2,…	PSMB1, TGDS, ACBD6, NSMCE2, ALG1, GSK3B, POLD2, DDX1, MKLN1, CCT7, HNRNPA1, TIMP1, THEM6, SOD2, ZNF84, EIF2S2, MYC, VBP1, KPNA3, PAFAH1B3, DDX27, GTF2F2, EFTUD2, EMC8, MRPL3, OSER1, EEF1E1, DPY19L1, SSB, TFB1M, RHEB, SLC12A2, GEMIN6, ZMYND8, RCN1, MRGBP, DHX8, CCT8, DRG1, DPM1, EIF3B, TRAP1, PSMA3, NDUFAF7, CHCHD2, CSTF1, PKM, RBM26, WDR74, HSPE1, HNRNPK, XRN2, TKT, LRP8, PMPCB, ABCF1, VKORC1L1, …
REACTOME_EPIGENETIC_REGULATION_OF_GENE_EXPRESSION	0.000118919	0.00135362	-0.463999	-1.85478	82	-1.85478	MYO1C, ERCC2, GTF2H5, POLR2F, POLR2L, ERCC6, CDK7, DNMT3A, POLR1D, SAP18, KAT2B, SIN3B, SUDS3, PHF1, ARID4B, POLR2E, POLR2K, ERCC3, GTF2H1, MTA3, EHMT2, TAF1A, POLR1C, CHD3, CCNH, POLR1B, MNAT1	KAT2A, AEBP2, HDAC1, GSK3B, ACTB, SAP30BP, TAF1C, POLR2H, SAP130, GTF2H3, JARID2, GATAD2B, MYBBP1A, MBD2, RRP8, BAZ2A, POLR1A, MTA2, POLR1E, SIRT1, EP300, SAP30L, MBD3, MTA1, TDG, SF3B1, SIN3A, TET2, CHD4, SMARCA5, TET3, RBBP4, HDAC2, TTF1, GTF2H2, UBTF, CBX3, TAF1D, TAF1B, TBP, GATAD2A, DDX21, EED, TET1, RBBP7, SAP30, MTF2, BAZ1B, SUZ12, DEK, EZH2, DNMT1, SUV39H1, PHF19, DNMT3B
PID_MYC_ACTIV_PATHWAY	0.000171027	0.00189999	-0.478384	-1.86905	73	-1.86905	SERPINI1, TAF10, RPL11, BCAT1, SNAI1, SUPT3H, NDUFAF2, MAX, HSPA4, BMI1, SUPT7L, TAF12, POLR3D, SMAD3, FOSL1, GAPDH, PFKM, RUVBL2, NPM1, TP53, NME1, CCND2	KAT2A, PDCD10, KAT5, MYC, BAX, SMAD4, CREBBP, HUWE1, RUVBL1, EIF2S1, HSPD1, CAD, IREB2, HSP90AA1, EIF4G1, EIF4E, EP300, DDX18, MTA1, CDK4, TRRAP, ODC1, EIF4A1, TFRC, E2F3, GPAM, NCL, PRDX3, PMAIP1, TAF4B, UBTF, NBN, SLC2A1, SHMT1, HMGA1, ID2, ACTL6A, LIN28B, PEG10, PTMA, MTDH, ENO1, LDHA, RCC1, CDCA7, TK1, CCNB1, CDC25A, BIRC5, TERT, PIM1
REACTOME_DISEASES_OF_PROGRAMMED_CELL_DEATH	0.000458272	0.00468954	-0.535362	-1.87027	42	-1.87027	BCL2L11, LMNA, CDK5, TRADD, RIPK1, GOLGA2, CAPN1, JUN, RIPK3, DNMT3A, CASP8, FADD, PRDX2, PRDX1, CAPNS1, TP53, FOXO3, CDKN2A	CDK5R1, C1QBP, SOD2, YWHAE, CAST, MLKL, RBBP4, APP, TRAF2, EED, PRIM2, CAPN2, RBBP7, SUZ12, CDC25B, EZH2, DNMT1, POLA2, CDC25A, CDC25C, POLA1, LMNB1, PRIM1, DNMT3B
PRAMOONJAGO_SOX4_TARGETS_UP	0.000883075	0.00838511	-0.534247	-1.87201	43	-1.87201	BTG1, MXI1, RIT1, JUN, RBCK1, NAB2, TNIP2, ELF4, NAP1L1, PHF1, MYD88, GDF15, TIPARP, TRIB3, DUSP4, JUND, RIOK3, AK4, ZFP36L1	NDRG1, CCNG2, SOD2, TRIM8, SMNDC1, CAPRIN2, BHLHE40, PLIN2, NFIL3, BTN2A1, FGD6, CXCR4, INSIG2, KDM3A, CCNL1, VEGFA, AMPD3, CLK1, TNFAIP3, STC2, MAFF, SLC2A3, IER3, ADM
CHOW_RASSF1_TARGETS_UP	0.0012976	0.0118261	-0.622242	-1.87563	24	-1.87563	PNPLA6	GNPAT, ALCAM, DLG1, SS18, COX7B, PEX1, CARD8, ARRB2, EIF4E, MFAP1, RSRC2, CHD1, LSM3, MBNL1, FKBP15, TTF2, PARP2, SMC1A, FANCG, MID1, RFC4, RRM2, INSIG1
MATTIOLI_MGUS_VS_PCL	2.36792e-05	0.000308889	-0.472749	-1.92114	93	-1.92114	IGKV1OR2-108, TPT1, HBA1, CPQ, GADD45B, RPLP1, EEF1A1, B2M, RPS6, EXOSC4, ITPA, TBCB, LPCAT4, CPNE3, CD74, PELI1, CSTF2T, MAP4K1, ASF1A, FADD, AP3D1, ESYT1, PPP1R15A, CDC73, RMDN1, TUBA1A, PSMD4, ACTR3, WDR18, JUND, SLAMF1, CCT3	G3BP1, CORO1A, RRP9, CSNK2A1, TBRG4, IGHV3-23, SHQ1, HECA, PSMC4, SNRPD3, RUVBL1, IGHV3-33, UBA1, SNRPF, SMARCA4, JUNB, CAD, PSMA3, PFN1, CCT4, SAC3D1, SSR4, NUP210, SEPHS1, RBM10, SRSF1, ABCE1, RGCC, HNRNPF, PARP1, IGHG1, PRDX3, INTS7, TUBB, AKAP1, NUP62, RAN, CCNL1, SAP30, MSH6, XPO1, EXOSC2, ENO1, TUBA1B, NASP, PAICS, IGHV4-34, SMC1A, MCM5, MCM6, KIF21B, DDX39B, PCNA, MCM2, LBR, NUSAP1, IGLC2,…
BHATTACHARYA_EMBRYONIC_STEM_CELL	9.93998e-05	0.00114972	-0.502213	-1.92219	67	-1.92219	IFITM1, TNNT1, SERPINH1, RPLP0, CACHD1, LRRN1, RPS24, RPL7, CYP26A1, RPL4, RPL6, RPL24, IGF2BP2, LDHB, IDH1, HSPA4, CCNC, RSL24D1, NPM1, PODXL, MGST1	SLC16A1, CALU, ZNF43, IMPDH2, FABP5, SSB, SNRPF, CCT8, ELOVL6, PSMA3, SMS, SRSF7, EIF4A1, SEPHS1, MAD2L2, HDAC2, PSMA2, HNRNPAB, SET, ARL5B, BRIX1, DDX21, GNL3, TUBB, HMGA1, KPNA2, MTHFD1, TUBB6, JADE1, GJA1, PSIP1, NASP, MTHFD2, RCC2, FAM83D, TK1, CCNB1, HMGB2, DTL, KIF4A, TPX2, CDK1, PTTG1, AURKB, GAL, ZNF257
LEE_LIVER_CANCER_SURVIVAL_DN	5.34957e-07	9.10095e-06	-0.436116	-1.93561	159	-1.93561	AGRN, OPLAH, MFSD10, NTS, S100A6, PBX1, ANXA4, KRT10, SERPINH1, RPL31, CTBP2, TSPAN3, TMSB4X, RPS18, BCAT1, DUSP18, SFT2D1, RPS6, PFDN4, RPS9, RPS3, RPL12, RPL38, CD164, PDLIM7, RPL27, ARHGAP18, CCDC6, DYNLL1, RPS3A, HIF1A, NLRP2, NCBP2, ANXA3, RPL9, RPS5, VCP, LXN, YWHAB, DYNLT1, YBX3, VCL, PRMT2, SLC44A1, PNP, SNRPB2, PELI1, RPL35, RWDD1, RPS7, NSF, HDDC2, NAP1L1, BZW2, DYRK2, RPL17, UBE2D1, ME…	RPE, RPSA, HNRNPA1, MAPRE1, CD2AP, PRMT1, RALA, TPRKB, FABP5, EEF1E1, PTBP3, KIF5B, HMGN1, CCT6A, IGF1R, TES, KHDRBS1, SUMO2, ITGB1BP1, PHLDA2, CDK4, ZNF138, FBL, ODC1, LSM8, RGS2, EIF4A3, HDAC2, CCT5, HNRNPC, CBX3, SET, NOP56, PLP2, CLIC1, UBA2, MMD, ZNF681, DCTPP1, SNRPG, RBM17, LYAR, RAN, ACTL6A, BUB3, MSH6, PTMA, ITPR3, YWHAH, RPL36A, SUZ12, SLBP, DEK, TUBA1B, CKS2, LRRCC1, MTHFD2, ZNF37BP, R…
MOREAUX_B_LYMPHOCYTE_MATURATION_BY_TACI_DN	3.54298e-05	0.000450654	-0.504653	-1.94137	70	-1.94137	FIBP, IP6K2, EIF3G, RNF7, EMC4, CMC1, TBCB, MRPL43, MRPS12, CHCHD1, GPR89B, ASF1A, TMEM126A, FAM98B, AASDHPPT, AIMP2, SSBP1, TDP2, PTPMT1, RPL26L1, TMEM165, MALSU1, RFX7	G3BP1, CHMP4A, SLC16A1, THYN1, DDX1, CCT2, TEFM, C1QBP, IK, PAAF1, EBNA1BP2, KEAP1, C1orf131, EFTUD2, CDC23, NMT1, IREB2, LAP3, PSMD8, LSM5, TIMM50, CYP2R1, KLF13, NUDT5, EDRF1, LSM4, NUDCD2, DKC1, NOMO3, CCT5, SLC38A1, HAUS1, RAN, PRKDC, PPP1R12A, NASP, CEP295, EZH2, TYMS, MCM2, RACGAP1, BARD1, CDK1, CHEK1, NCAPD3, CEP152, ZNF367
SOGA_COLORECTAL_CANCER_MYC_UP	4.21247e-05	0.000527175	-0.48978	-1.96223	79	-1.96223	TST, SLC12A9, SLC25A14, AMPD2, MECR, PYCR1, SLC4A2, POLR2I, SLC39A6, LDHB, POLR3H, PYCR2, POLR1D, SRM, AHCY, ATIC, ALDH1B1, IMPDH1, GNPDA1, PFKM, PPT1, B4GALT2, NME1, POLR1B	HPRT1, POLD2, ATR, ADSL, AGK, UCKL1, PPAT, PRPS2, DHODH, CAD, POLR1E, GNPNAT1, SLC25A32, SLC25A15, SLC25A17, NUDT5, UMPS, CDK4, MTHFD1L, PFAS, SLC7A1, SLC7A6, ADCY3, ODC1, SLC7A5, ENOPH1, SLC19A1, SLCO4A1, SHMT2, ASNS, GPI, PNPT1, POLR3K, CTPS1, GART, GMPS, RPIA, SLC12A8, POLE3, POLR2D, MTR, GLO1, DTYMK, ENO1, DUT, PAICS, MTHFD2, SLC25A19, POLD1, RRM1, POLA2, TYMS, POLA1, PRIM1, POLE2
SHIPP_DLBCL_VS_FOLLICULAR_LYMPHOMA_UP	0.000228072	0.00249096	-0.564361	-1.98523	44	-1.98523	IDH2, LGALS3, MIF, HSP90AB1, CLTA, EXOSC7, ATIC, CTSD, PRDX1, GM2A, CCT3, NME1, SAT1	IMPDH2, PSMC1, HSPD1, TRAP1, SLC1A5, PKM, HSP90AA1, THOP1, IFI30, TFRC, SLC29A1, P4HB, CCT5, ALDOA, PSME2, PLOD1, BCL2A1, PGAM1, HMGA1, KPNA2, SNRPB, ENO1, PFKP, LDHA, MTHFD2, CCNB1, CDKN3, CENPA, MCM7, MELK, DLGAP5
MENSE_HYPOXIA_UP	1.23403e-05	0.000167952	-0.4982	-1.9915	82	-1.9915	CEBPD, DPCD, SERGEF, NADSYN1, LOX, MXI1, GADD45A, KLHL24, P4HA2, GOSR2, THAP8, SPAG4, PPP1R15A, HCFC1R1, TIPARP, KDM4C, ERICH1, ABCB6, C4orf3, ASPH, CTTN, RIOK3, MED6, PEX13, KIAA2013	LCORL, NDRG1, KLF7, RORA, NAMPT, CEBPB, CLK3, SOD2, PRPSAP1, BHLHE41, ZBTB25, GNA13, RBPJ, KDM4B, FAM162A, TMEM65, BHLHE40, STK4, PLIN2, NOL3, GPRIN3, ERO1A, NFIL3, GPI, JMJD6, CDK19, GBE1, PGK1, DIDO1, ELL2, ALDOC, EGLN1, ENO2, FAM13A, WDR54, ATF3, INSIG2, CLPB, KDM3A, HILPDA, VEGFA, SCD, BNIP3L, HK2, PFKFB3, PDK1, STC2, P4HA1, MAFF, FUT11, STARD4, SLC2A3, ANKRD37, INSIG1, PPFIA4, ADM, PFKFB4
YAMAZAKI_TCEB3_TARGETS_DN	1.72116e-07	3.13728e-06	-0.454403	-2.01723	154	-2.01723	ALDH2, SPP1, CDH1, S100A6, CKB, GLI1, LTBP4, TTC39B, CTBP2, CYBA, UCHL1, LAPTM5, LGALS3, CLDN4, SWT1, CERS4, AGTRAP, MIF, PARK7, TCFL5, CLYBL, ZNF616, SORL1, PHYH, ENAH, STAG3, TPD52, ST13, MANBA, TALDO1, LDHB, SEPHS2, SIX4, ZMYM1, ELAVL2, CACNA1A, CLDN7, TUBB2B, RBM3, AKTIP, FXR1, OSBPL1A, APOE, FZD5, EMB, ADH5, CMAS, CARNMT1, PMM1, GNPDA1, NADK2, RUVBL2, TP53INP1, GSTM1, PNO1, YBX1, CCT3, HNRNP…	G3BP1, GCLM, ACLY, FKBP3, RIMKLB, MCCC2, WWC1, EBNA1BP2, CUL2, SOD2, SLC25A13, VBP1, DNAJC21, CWF19L2, ZFAND6, SULF2, NELFB, ADAM23, STOML2, JARID2, ULK1, PTCH1, SERBP1, AHSA1, WASF3, ARL6IP1, HSP90AA1, STRBP, KCNK1, XRCC5, ASH2L, COL18A1, AKR1B1, TUBB4B, FGD1, TFRC, SPINT2, DIAPH1, PSMA2, CBX7, KLF2, CUL4B, ALDOA, UBXN2B, ENO3, GOLGA4, MDN1, EED, SNRPA1, DHCR24, FDFT1, IPO5, HAT1, ANXA1, TUBB, H…
BHATI_G2M_ARREST_BY_2METHOXYESTRADIOL_UP	6.15659e-06	8.69804e-05	-0.500769	-2.02702	90	-2.02702	SMOX, TTC39A, DKK1, RABGEF1, LIMK1, MIR22HG, TMC8, ZSCAN30, PCYOX1, DNAL1, GALNT2, MAPK1, TEP1, NACC2, NLRP2, ALG13, HSPA5, YIF1B, PURB, ILDR1, FAM3C, SPCS3, EIF5A2, CALR, GALNT3, NEDD4L, SPARC	PLEKHB2, GCLM, NDUFAB1, IFNLR1, PCMT1, SOD2, FOS, HACD3, EIF2S1, OGFRL1, MED17, PSMA3, HSP90AA1, CORO1C, TFRC, PPP1R12B, PHIP, POLR2A, PIF1, PSMA2, NRAS, TNPO1, CERK, STAG3L1, CBX3, LSM6, TBX18, CTPS1, SNRPA1, NDUFA9, ANXA1, ASRGL1, RAB27A, PTBP2, API5, CTNNAL1, TUBB6, BMS1P1, PNN, ATL3, SCLY, SPHK1, UBR7, NDC1, CCNB1, PCNA, BUB1, MYBL2, PBK, MAD2L1, CDC20, GMNN, CDC6, SPC25, FAM215B, NEK2, EBLN2…
SANSOM_APC_TARGETS_UP	5.01574e-06	7.21101e-05	-0.500635	-2.02814	89	-2.02814	TXNRD3, EPHB2, TLR7, SNHG6, HES6, ERGIC1, DYRK3, CDC37, TGFBR2, RPL14, CD44, ABCC5, TIAM1, WDFY1, MSX1, TUBB2A, SOX4, TUBB2B, PRDX2, ZNF14, ACOT1, GLUL, POLI, ZNF746, ADAT1, URI1, HNRNPA1L2, TNFRSF12A, CCND2	KAT2A, MARCKSL1, MYCL, MAD1L1, CITED1, EIF2S2, IMPDH2, GTF3C4, SNAPC2, CCDC86, BCAS2, NPC1, SLC12A2, PSMG2, LRIG1, ZNF282, ZC3H8, MRI1, KCNQ1, SLC39A14, RGCC, PARP1, RPP14, GNB1L, INTS7, CTPS1, QSER1, ZNF318, IMPA2, SLC1A4, CD320, PSAT1, GOLGA3, TRIB1, REC8, SLC40A1, AXIN2, OXCT2, ATL3, TNFRSF19, DTYMK, RECQL, PAICS, SKP2, ACER2, PAXIP1, GGH, MCM6, CDCA7, PASK, UBE2T, MCM3, MCM2, DTL, UNG, MCM7, …
GINESTIER_BREAST_CANCER_20Q13_AMPLIFICATION_DN	1.05799e-07	1.99068e-06	-0.452037	-2.03542	165	-2.03542	TMC6, FURIN, LINC01004, DMD, WDTC1, LIMD2, CYBA, EPM2AIP1, TCIRG1, PPARD, AGO4, EXOC3, ZMIZ2, RPS6KA1, GRIPAP1, RABGAP1, KDM4A, POGLUT1, DXO, ENGASE, ST14, AMY2B, FBXL19, SLC18B1, SBNO2, MON2, ARHGAP17, PLXND1, HSPBAP1, DGKZ, TNFRSF25, SUPT7L, TBRG1, CAMK2G, OFD1, CSNK2B, ZNF316, PUM1, HINT1, SMARCD1, AKAP13, ZNF532, ECHDC1, EHMT2, DHX16, BAG6, PML, PODXL, QSOX2, XPO5, PPHLN1, ITSN2, FBXL18	DOCK7, TLN1, GPC2, MAD2L1BP, NSUN4, CDC42SE1, NSUN5, COG3, CLK3, MLXIP, PGS1, GTPBP2, MADD, DHX37, PHF11, TYW5, TJAP1, MSL2, PSPC1, CCNJ, DNM2, RBM26, C2orf68, NSUN5P1, POLR1A, RAB35, FUBP1, CALML4, EIF4G1, GRAMD4, SLC15A4, LARP1, ITFG2, TRA2A, EHBP1L1, GBA2, CAPN15, SNAPC4, CHTOP, BTAF1, NUP214, TRRAP, RNF220, TAPBP, SRSF2, MBD4, PARP6, PROSER1, ATXN7, SUPT20H, DPH7, RAPGEF1, CASP4, PCGF6, CYTH1…
WP_MRNA_PROCESSING	3.68216e-07	6.4249e-06	-0.480375	-2.05755	124	-2.05755	SNRPN, PSKH1, SF3B5, SRPK2, TXNL4A, HNRNPH2, NCBP2, CPSF1, CD2BP2, PRMT2, SNRPD2, SNRPB2, CSTF3, CSTF2T, SPOP, PRPF18, TMED10, CLP1, CDC40, RNGTT, SUGP1, SRP54, PRPF6, DHX16, SNU13, SUPT5H, YBX1, PCBP2	SRSF9, DDX1, LSM7, HNRNPA1, CLK3, CLK4, SF3B4, PRMT1, TRA2B, EFTUD2, SNRPD3, SF3A1, DDX20, SNRPF, DHX8, CPSF4, CELF2, PRPF40A, CPSF3, CSTF1, SF3A2, SRSF7, DHX38, SRSF5, HNRNPK, RBM5, XRN2, SNRPE, CPSF2, DNAJC8, PPM1G, DHX9, NONO, RNMT, SF3B1, SF3A3, SREK1, SRPK1, SRSF1, SRSF2, U2AF1, PHF5A, SNRNP70, METTL3, DICER1, HNRNPM, SF3B3, U2AF2, SRSF6, POLR2A, NCBP1, PRPF4B, PAPOLA, PRPF3, CSTF2, SNRPD1, …
WP_HISTONE_MODIFICATIONS	0.000102505	0.00117896	-0.625728	-2.06185	34	-2.06185	SETD9, SETDB1, SMYD3, SETD4, EHMT2	AEBP2, SMYD2, SETDB2, SETD7, SMYD5, SETD6, EZH1, ASH1L, NSD1, KMT2E, SETMAR, SETD2, PRDM2, SETD1B, EHMT1, SETD1A, SETD5, SET, KMT2D, EED, SUV39H2, KMT2C, SETBP1, KMT2A, SMYD4, DOT1L, EZH2, SETD3, SUV39H1
KEGG_BASE_EXCISION_REPAIR	9.31158e-05	0.00108626	-0.627861	-2.06887	34	-2.06887	MPG, POLD4, POLB, SMUG1, POLL, POLE4, NEIL2, OGG1, PARP3	POLD2, NTHL1, PARP4, APEX1, LIG3, TDG, APEX2, MBD4, XRCC1, MUTYH, PARP1, POLE3, PARP2, LIG1, HMGB1, POLD1, POLE, FEN1, PCNA, UNG, NEIL3, HMGB1P1, POLE2, POLD3, NEIL1
WP_ATM_SIGNALING_IN_DEVELOPMENT_AND_DISEASE	1.3058e-05	0.000175959	-0.607352	-2.10116	41	-2.10116	CDK5, G6PD, TSC2, ATMIN, TP53BP1, STK11, RNF20, ATF2	PRKAA1, CDK5R1, ATR, MTOR, RNF40, KAT5, TRIM28, HMGN1, RAD50, ATM, MAP3K5, CEP63, RNF8, NFKB1, HDAC4, RASGRF1, NBN, PPM1D, PPP5C, PRKDC, RBBP8, RIF1, MDC1, HSPB1, RNF168, SMC1A, DCLRE1C, CHEK2, BUB1, LBR, CDK1, CHEK1, AURKB
REACTOME_PROCESSING_OF_CAPPED_INTRON_CONTAINING_PRE_MRNA	4.23271e-12	1.16771e-10	-0.447076	-2.10692	270	-2.10692	SARNP, UBL5, SNRPN, POLR2F, POLR2L, FYTTD1, SYF2, RNF113A, SF3B5, TXNL4A, HNRNPH2, NCBP2, POLR2I, ZMAT2, CPSF1, RBM7, LENG1, PQBP1, SF3B6, FAM50A, SNRPD2, SNRPB2, XAB2, ZCRB1, CSTF3, ZNF830, CSTF2T, ZRSR2, SAP18, GTF2F1, WBP4, RNPC3, SNRNP35, SEC13, C9orf78, METTL14, PRPF18, SNIP1, CLP1, TFIP11, PPIL1, SLU7, CDC40, DDX5, SUGP1, THOC7, PPIL4, POLR2J, POLR2E, WDR70, POLR2K, ISY1, PRPF6, POLR2G, RBM…	FAM32A, DDX42, U2AF1L4, SRSF9, CPSF6, LSM7, HNRNPA1, PRCC, IK, DDX41, SF3B4, SART1, CRNKL1, TRA2B, BUD31, GCFC2, USP39, SNRNP25, SYMPK, CACTIN, RBM22, PPIE, NUP133, CWC27, POLDIP3, GTF2F2, BCAS2, EFTUD2, CWF19L2, SNRPD3, POLR2H, PPIL2, PLRG1, SMNDC1, SF3A1, FIP1L1, SNRPF, DHX8, POLR2B, CCDC12, CPSF4, SNRPC, PDCD7, HTATSF1, PCBP1, PRPF40A, PUF60, GPATCH1, CPSF3, ZC3H11A, CSTF1, SNRNP200, CCAR1, SF…
VANTVEER_BREAST_CANCER_ESR1_DN	3.08959e-09	6.8188e-08	-0.473742	-2.14215	171	-2.14215	CHST2, GBP1, SNN, SAMD4A, C21orf91, CSTB, PLEKHG1, ST8SIA1, BIN1, THEMIS2, LGALSL, CYBA, MARCO, PHACTR2, ABRACL, LPXN, NMB, GPRC5B, RSU1, TCN2, PADI2, CHI3L1, NCK1, PLTP, HEBP2, HIF1A, RCAN1, SLC35C1, SRGN, FAM171A1, UQCRH, LDHB, UCHL3, CHIC2, ST14, FNDC3B, JRKL, TMSB10, STEAP3, CDK2AP1, CLCN4, BIRC2, UGT8, PDXK, DEF8, LYN, FDX1, CCNC, RBMS1, MPZL1, PGM1, MTMR2, ATP1B3, OPTN, GLIPR1, AGFG1, TBPL1…	TBC1D1, TNFRSF21, NDRG1, NFKBIE, MAPRE2, SLC2A6, RNF114, SOD2, CA9, SH3BP1, RRP1, CREB3L2, EML4, NF2, KATNA1, SERBP1, CYBB, TES, SRSF7, UBE2E3, DESI2, ASS1, SMCO4, CORO1C, ATAD3A, MSN, LPIN1, TMCC2, PLSCR1, LMO4, KIF1B, BTG3, ODC1, SYNCRIP, RSRC1, PSMG1, HDGF, ASNS, CEBPG, UCK2, TTC7A, PDIA6, CTPS1, SLC2A5, GATAD2A, IMPA2, FSCN1, IL15RA, BCL2A1, TMEM123, GMPS, TMEM45A, PRIM2, PSAT1, AMD1, ILF2, T…
SMID_BREAST_CANCER_BASAL_UP	5.24664e-16	1.91268e-14	-0.433137	-2.1448	394	-2.1448	KIF1A, CDH19, CSPG4, CLEC7A, FOLH1, HSPA6, IGKV1OR2-108, GBP1, PLEKHB1, SPP1, DKK1, PTPRZ1, STXBP6, CHODL, NXN, DYNC1I1, S100A4, S100A6, WNT5B, DNM3, TOX, DNAH17, ISG20, DNAJC6, CD38, SOSTDC1, ST8SIA1, CBS, GALNT12, THEMIS2, HBEGF, ELOVL4, SHOX2, RYR1, CTAG1B, DSG1, IQCG, ACTL8, SERPINH1, RTP4, MAGEA4, TAP1, SIGMAR1, FZD7, PFN2, PYGB, TMEM158, LOX, DNAJB4, MFGE8, LGALSL, ZIC1, SMPDL3B, UCHL1, PLA…	GLDC, RUNX3, SLC16A1, CALU, ARNT, TNFRSF21, NDRG1, CHST11, CLIC4, YWHAZ, SLC2A6, CHAC1, ITPKB, GLS, MET, CHML, TRA2B, SOD2, CA9, NDUFA4L2, IGHV3-23, PPP1R14B, YWHAE, MYC, FABP5, PDAP1, MAPK8, S100A1, ARHGEF9, YES1, PRKD3, IGHV3-33, SIK1, EMC1, PRDM13, AK2, OGFRL1, PLAGL1, CA5BP1, C16orf95, CDKAL1, UBE2E3, MTAP, PAX6, LTBP1, SMCO4, ADAM17, LRP8, MSN, DDIT4, PRKCA, TMCC2, CEP170, IFIH1, PLSCR1, DDX…
DESERT_STEM_CELL_HEPATOCELLULAR_CARCINOMA_SUBCLASS_UP	2.96241e-10	7.03227e-09	-0.466243	-2.15044	204	-2.15044	KDELR3, SMOX, CKAP4, CAPG, SPP1, DKK1, HGF, S100A11, S100A6, BAMBI, ITGA5, LHFPL2, MMP11, SERPINH1, TIMP2, TSPAN3, SOBP, P2RX4, UCHL1, PNMA1, G6PD, LGALS3, EIF3H, GNAZ, RPS3, MYO6, CAMSAP2, RPLP2, EIF3E, HIF1A, EXT1, PABPC1, RAP1GAP, IGF2BP2, CSRNP2, GPX7, COL5A2, MAPK13, SOX4, PELI1, NT5DC2, GPD1L, TPD52L2, HOMER1, ROBO1, STK39, ARPC2, PTPN12, VPS37C, NAP1L1, RPL8, BZW2, ANXA5, LRRC1, ATIC, MMS1…	XPNPEP1, CALU, DLG5, TNFRSF21, EIF3D, MARCKSL1, UBAP2L, YWHAZ, NSMAF, RPSA, CCT2, MAPRE1, PRMT1, IFNGR2, LPCAT1, CHD7, PAFAH1B3, TRIM28, AGPAT5, SSB, CNOT6, JARID2, TMEM184B, UGCG, INTS8, ME2, PKM, ARHGEF2, KHDRBS1, HEATR1, PLEKHF2, CORO1C, TKT, ITGAE, ETV5, UBE2I, TUBA1C, PHLDA2, PPP1CC, BLMH, CDK4, SLC7A1, FBL, SMARCC1, TFRC, DKC1, LAMC1, AGO2, HDAC2, SLC4A7, ASAP1, NCL, ALDOA, STK26, ELF3, NRE…
WP_DNA_DAMAGE_RESPONSE	6.42311e-07	1.07482e-05	-0.568755	-2.16473	64	-2.16473	CDKN1A, TNFRSF10B, GADD45B, CASP9, GADD45A, CDK5, SESN1, RRM2B, AKT1, CASP8, CCND1, RAD17, ABL1, PML, BID, TP53, MDM2, CREB1, CCND2	CDKN1B, BBC3, ATR, MYC, BAX, TLK1, RAD50, TLK2, CYCS, ATM, CDK6, CDK4, CCND3, ATRIP, CASP3, APAF1, PIDD1, PMAIP1, RAD52, NBN, RB1, FAS, PRKDC, RPA2, RAD9A, HUS1B, RAD1, RFC1, E2F1, CCNE1, SMC1A, DDB2, CHEK2, CDK2, CCNB1, CDC25A, CDC25C, RAD51, CCNB2, CDK1, CHEK1, CCNE2, BRCA1, FANCD2, SFN
BENPORATH_ES_CORE_NINE_CORRELATED	6.45791e-07	1.07623e-05	-0.548099	-2.19587	79	-2.19587	HTATIP2, ZIC1, PNRC1, SOX11, STAT1, HSF1, HIF1A, IRF1, MAFG, SOX4, ELF4, CALR, TFDP2, NFE2L3, HIVEP1, TBPL1, SUPT5H, YBX1	RUNX3, NFKBIE, MED8, CEBPB, MYC, MLXIP, DR1, PLAGL2, CREB3L2, SMARCA4, MYBBP1A, MSL3, RELB, PAX6, FOXK2, SRF, POLR1E, VGLL4, ETV6, LMO4, KDM1A, GTF3C2, ZBTB5, E2F3, HDAC2, TAF2, CEBPG, NFIL3, ILF3, GATAD2A, TBX19, CBFB, EED, ILF2, TFDP1, ATF4, HMGA1, TGIF2, TCF20, BCL11A, SAP30, MYBL1, YEATS2, NFIB, DEK, SSRP1, NMI, HMGB3, E2F1, TEAD4, SPIB, KLF5, TLE1, EZH2, HMGB2, MYBL2, RBL1, WDHD1, TRIP13, FO…
CONCANNON_APOPTOSIS_BY_EPOXOMICIN_DN	1.17757e-08	2.45307e-07	-0.519241	-2.19703	117	-2.19703	ADCY1, MAB21L1, TRAPPC6A, DNASE1L1, GDF11, MFSD10, S100A4, DNPH1, SPRY2, DOK4, CADPS, RLN2, EID1, TMEM158, ICA1, MXI1, TMSB4X, GTF2H5, NDUFB1, POLR2L, FZD2, APRT, NELL1, AGPAT1, TBC1D30, SORL1, NME4, NDUFA2, ABHD14A, PEBP1, LINC00847, TMSB10, PCOLCE, CLCN4, MLLT3, COX17, NFE2L3, NHP2, GM2A, BCKDHB, AK4, LAGE3	TMX4, MARCKSL1, LSM7, NDUFB6, MYC, FABP5, DPY19L1, HMGN3, SMAD6, CADM1, ELMO1, ANAPC15, CETN3, CYB5A, SPTSSA, TFRC, DUSP7, HDAC9, NREP, ALDOC, LMO3, RPA3, SNRPG, DHCR24, EXOSC9, METTL7A, AKAP1, CHRDL1, LSM2, CXCR4, DBI, BCL11A, MAP2K6, NUDT1, CBX5, NFIB, HK2, EMILIN1, RAPGEF4, PFKP, ACYP1, LDHA, LIMK2, MTUS1, PDK1, POLD1, MYB, STMN1, HMGB2, KIF23, BIRC5, BUB1, MAD2L1, CDC20, CENPA, UBE2C, SPC25, …
MARKEY_RB1_CHRONIC_LOF_UP	9.56929e-08	1.80886e-06	-0.547489	-2.20329	87	-2.20329	SEMA3F, PROS1, RAB3B, HSPA1A, GATA3, DNPH1, CDKN1A, DNM1, IDH2, CRIP1, CBX6, IGF2R, NME4, PLTP, GAS2, CYTH3, SLC27A3, ZMYM4, FOXP1, DOK1, ERCC5, FAM3C, PCLO, ST3GAL4, MAN2A1, GATM, TPST1, PML	SMOC2, RASA3, TRIM37, NAB1, ANAPC5, LSS, ELOVL6, SLC1A5, SLC25A15, XRCC1, GSR, SIVA1, SLK, TIPIN, PRDX4, CBFB, SCMH1, FDFT1, SQLE, MAP3K4, SDC1, CBX2, IDI1, ANP32B, GJA1, CYP51A1, SCD, CASP2, MSH2, SLBP, DNAJC9, PIGA, ACAT2, CHAF1B, CDCA7, POLD1, EZH2, TK1, DNMT1, FADS1, STMN1, CDK2, PCNA, POLA1, MCM2, CDCA4, NFIX, RBL1, WDHD1, MCM7, TOP2A, HJURP, PRIM1, RFC3, BRCA2, NCAPH, COX6B2, KCNN4, EGR1
IWANAGA_E2F1_TARGETS_INDUCED_BY_SERUM	5.26507e-06	7.5429e-05	-0.752312	-2.20593	21	-2.20593	HEY1, TPGS2, MTMR2	PGM2L1, PCGF5, MAPRE1, ADK, GXYLT1, PIAS2, CEP57, MAGI3, GEMIN2, PSIP1, GGH, FIGNL1, HMGB2, CENPU, RAD51AP1, CENPH, FAM111A, CLSPN
BENPORATH_ES_2	3.97245e-06	5.91954e-05	-0.703124	-2.21998	29	-2.21998	HESX1, CYP26A1, DBNDD1, GOLGA7, DNMT3A, GJC1, RBM4	VRTN, RRP9, WSCD1, LPAR4, PWP2, PRKD3, AEN, SLC5A6, TXLNG, ORC2, DTYMK, ETV4, GPR19, CHEK2, CDC25A, HELLS, MYBL2, DSCC1, ORC1, ERCC6L, MCM10, NCAPH
POOLA_INVASIVE_BREAST_CANCER_UP	9.53253e-11	2.35887e-09	-0.493743	-2.22201	175	-2.22201	RSAD2, CLEC7A, CPPED1, IGKV1OR2-108, KMO, KDELR3, COL11A1, GBP1, LTB, CALCRL, CD86, BCL2L11, COL5A1, TNFSF4, HLA-DQA1, ISG20, CD38, APOC1, HSD17B1, CD69, CHIT1, THEMIS2, HLA-DRB6, MMP11, HLA-DMB, CD52, PLAUR, GAB2, CD79B, STK17B, BCAT1, ABCC4, HCLS1, RASSF2, TPK1, LAPTM5, SOX11, ARHGAP15, PRUNE2, NID2, TRBC2, LPXN, RHOF, CD6, FCMR, RGS16, CD53, CPNE7, EVI2A, HS3ST3A1, SLC18A2, STAG3, CYLD, SRGN, …	CALU, CHST11, GRB2, CD40, AIM2, NARS2, IGHV3-23, TRAF3IP3, TRAF1, BANK1, LCP2, ADCY7, IGHV3-33, ITGA4, SLC16A3, EVI2B, LRP8, DOCK2, IFI30, SLC7A5, PRKCB, IL32, PLAC8, MAN1A1, FCER1G, CCDC88A, SOAT1, IGHG1, AHI1, BTK, LMO3, CCR1, PLEK, BCL2A1, ECM1, SQLE, CXCR4, NCF2, FKBP11, CKS2, IGHV4-34, TBC1D31, FN1, TK1, GPSM2, TYMS, CENPU, BIRC5, DTL, CDKN3, RAD51AP1, GINS2, NDC80, DSCC1, PBK, MAD2L1, CCNB2…
BUFFA_HYPOXIA_METAGENE	1.2196e-06	1.94517e-05	-0.635564	-2.262	47	-2.262	MRPS17, MIF, MCTS1, YKT6, PNP, SEC61G, PSMA7, TUBA1A, GAPDH, AK4	SLC16A1, NDRG1, MRPL15, CA9, MRGBP, LRRC42, CHCHD2, MRPL13, CORO1C, SLC25A32, DDIT4, MAP7D1, TUBA1C, TPI1, MAD2L2, GPI, PGK1, PGAM1, ACOT7, SLC2A1, TUBB6, HILPDA, VEGFA, CTSV, HK2, ENO1, PFKP, LDHA, PSRC1, P4HA1, ANLN, CDKN3, KIF4A, SHCBP1, KIF20A, ANKRD37, ADM
SASAKI_ADULT_T_CELL_LEUKEMIA	7.71974e-11	1.93372e-09	-0.524249	-2.29386	144	-2.29386	PTHLH, LDLRAD4, SYT11, ISG15, ISG20, TP53TG1, MYL6B, EXTL2, CAV1, RLN2, ATP8A1, GSTZ1, ARPC1B, CHMP2A, ARL6IP5, ACOT8, STAT1, ACOT13, DYNLL1, NDUFAF1, PTPRM, MSX1, UBA52, VAMP5, LPCAT4, PARM1, PSPHP1, BATF, MRPS12, ANXA2, SCCPDH, IDH1, CNN2, DAAM1, FGFR1, CD99, PPIB, TFCP2, POLR2E, PAWR, PRDX1, CDK13, HINT1, TMED3, AP3S1, RASA1, PARP3, ATP1B1, ATP6V1A, DST, GLB1, JAK3, NME1, ETFA	TRAFD1, HDAC1, TRAPPC12, CORO1A, PDCD10, PPP1CA, AIM2, ANXA6, SLC25A46, CEP164, GALK2, MYCBP, MSC, VBP1, NEDD4, FZD6, SMARCA2, POLR2H, MTX2, EMP1, CADM1, FHL2, PPID, CETN3, HMGN4, PSMB2, PPP1CC, MED24, PMS1, ICMT, OAS2, TFRC, NOMO1, RBBP4, ATP2C1, CD47, PARP1, SGCE, PRDX4, FAS, DHCR24, ING1, PDE8B, MYO1D, PTPRJ, TFDP1, TUBB, TRIB1, LSM2, DLG3, RPA1, IRF4, CCP110, SAP30, TRIB2, GCHFR, SP1, RECQL, …
PID_BARD1_PATHWAY	1.11562e-06	1.79333e-05	-0.734707	-2.32044	28	-2.32044	FANCF, UBE2D3, NPM1, TP53	UBE2L3, ATR, RAD50, CSTF1, ATM, XRCC5, FANCL, XRCC6, FANCE, EWSR1, NBN, PRKDC, RBBP8, FANCC, CCNE1, CDK2, PCNA, RAD51, TOPBP1, FANCG, BARD1, FANCA, BRCA1, FANCD2
RHEIN_ALL_GLUCOCORTICOID_THERAPY_DN	1.12494e-17	4.50306e-16	-0.481994	-2.32197	324	-2.32197	TCEAL4, FOSB, MEF2C, HEBP1, PIN4, CCNG1, RPL31, RPLP0, ALDH5A1, EID1, IDH2, RPL3, CETN2, RPP40, SCP2, MME, ALDH6A1, BCAP31, PIGP, LTA4H, MAGED1, RPL23, UBE2L6, CCDC90B, DAD1, SH3BGRL, MRPS33, RSU1, ASAP2, RAB13, TMEM14A, MIF, MCTS1, PRDX6, CNPY2, PARK7, TCFL5, JUN, PCCA, SDHC, RPL22, PKD2, AKR1A1, CAT, DYNLL1, C1orf54, PHYH, PXDN, ATXN10, RCAN1, ST13, WASF1, LXN, TALDO1, GPX7, LDHB, MLLT11, CITED…	AHCYL1, HPRT1, MARCKSL1, PSMA6, PAK2, MDH1, CCT7, RTN3, C1QBP, PGD, IPO7, ADSL, PCMT1, METAP2, PRMT1, RHOA, LRPPRC, IMPDH2, FABP5, FOS, CALM1, HNRNPA0, MRPL3, SNRPD3, PRPSAP1, GOT2, STOML2, ACAA2, AK2, PRPS2, SSBP2, INTS8, CCT8, NUCB2, EHBP1, SERBP1, CCT6A, APEX1, ME2, CTBP1, SPCS2, SMS, EMP1, MPP1, LRIG1, SNRPE, PSMB8, TKT, LSM5, ELAVL1, DIMT1, RSL1D1, CEP57, CANX, CHCHD3, HMGN4, TUBA1C, BCCIP, …
PID_ATM_PATHWAY	2.40993e-07	4.29683e-06	-0.741176	-2.32243	30	-2.32243	YWHAB, TP53BP1, RAD17, UBE2N, ABL1, BID, XRCC4, MDM2, TERF2	KAT5, TRIM28, RAD50, CTBP1, ATM, UIMC1, RNF8, NBN, RBBP8, TOP3A, MDC1, RAD9A, SMC3, SMC1A, DCLRE1C, CHEK2, CDC25A, CDC25C, BLM, BRCA1, FANCD2
REACTOME_POLO_LIKE_KINASE_MEDIATED_EVENTS	6.67582e-07	1.10354e-05	-0.831564	-2.32449	16	-2.32449	LIN52	EP300, RBBP4, LIN37, LIN54, WEE1, LIN9, CCNB1, CDC25A, CDC25C, MYBL2, CCNB2, FOXM1, PKMYT1, PLK1, CENPF
MORI_EMU_MYC_LYMPHOMA_BY_ONSET_TIME_UP	5.90546e-10	1.37e-08	-0.573478	-2.34139	99	-2.34139	DAB2IP, MOAP1, JMJD4, BCAT1, OTUB2, LLGL1, IGF2BP3, RNF2, CDK9, SF3B6, GCLC, TYSND1, UBE3D, AHCY, DYRK2, PRDM4, EIF4EBP2, ELOF1, SYNJ2BP, CISD1, POC1B, ZNF428, ZBED3, DNAAF2, MRPS18A, CBLL1	RBMXL1, HPRT1, MDM1, SMARCD2, FKBP3, TRAF4, AGK, COX5A, CACTIN, GEMIN5, EFTUD2, TRIM28, CHCHD10, SMARCA4, ELOVL6, PHB2, SUMO2, STRBP, INIP, TCF3, BLMH, ERH, SEPHS1, INO80E, SRSF2, RBBP4, U2AF2, PIDD1, MUTYH, FAM20B, MED9, ILF3, LSM6, CBX1, TIPIN, SMARCB1, AKT3, CEP89, RAI1, PRIM2, SHMT1, HMGA1, RANBP1, CBX2, MTHFD1, SMPD4, TRIB2, FAAP24, DCK, SNRPB, SUZ12, SSRP1, SMC1A, TRAF5, LIG1, PLEKHA2, MYB,…
SUNG_METASTASIS_STROMA_DN	8.11244e-08	1.54061e-06	-0.663635	-2.34211	46	-2.34211	HCP5, SCRN1, ACKR3, EML1, DHRS7, KLHL30, PNP, G3BP2, ARF6, HIPK2, VPS50, BYSL	PARP4, PITPNC1, KIFC3, LTBP2, NOLC1, DERA, NPC2, HNRNPF, NOP56, LYAR, MT1X, NUP153, DTYMK, DEK, E2F1, MCMBP, PARP2, UBR7, MCM5, MCM6, MCM3, PCNA, HELLS, CENPU, GMNN, PKMYT1, POLE2, NCAPG2, CDCA5, CDC45, ZNF367, MT1E, MT1G, MT1H
YU_BAP1_TARGETS	5.71691e-07	9.64551e-06	-0.743729	-2.34893	28	-2.34893	TNFRSF10B, CYB5R1, UXS1, COX7C, RAD51B, TADA3, NPL, CCND2	E2F5, ELOVL6, BAP1, CDC5L, BCL2A1, SKP2, USP1, CA2, CDC25A, BIRC5, GMNN, CDC6, BRIP1, RBL1, CDK1, CHEK1, RFC3, CCNE2, CDC45, BRCA1
ZHANG_BREAST_CANCER_PROGENITORS_UP	2.84304e-21	1.61224e-19	-0.477749	-2.35219	386	-2.35219	COL4A5, PLEKHB1, CAV2, STXBP6, NEO1, DDR1, C21orf91, PEX7, CD38, RFX3, NME7, ZNF362, PAIP2, ADGRL3, TSPAN13, PFN2, EID1, MME, PATZ1, APPBP2, PCYOX1, TMEM230, AJUBA, FAM13B, KIF16B, CCDC90B, TTC3, UBLCP1, ACTR3B, RPS3, MRPS33, C11orf54, RPL15, ARMC10, RNF7, LZTFL1, PARK7, LRBA, DPY30, AHR, TMEM33, NDUFC2, SLC20A2, UBE2B, CDKL5, HUS1, NDUFA4, CTH, ALG13, CRYZ, ITGA6, ATAD1, YWHAB, ZNF24, TMEM117, P…	AEBP2, BCAP29, ING3, PIN1, AZIN1, RPE, LCORL, MRPS31, SNAPIN, VPS54, TRMT6, SUCLA2, CAPRIN1, MPHOSPH8, CPSF6, UTP15, MDH1, LSM7, UGDH, ATR, PPP2R1A, ADK, CEP164, MOB4, MET, USP34, IK, ZBTB44, CD2AP, LMBRD2, VBP1, TRIM37, C1orf131, EFTUD2, NFIA, ZFAND6, SSB, UBE2D2, TRAPPC10, ZNF239, IMMP1L, CNOT6, SMNDC1, GEMIN6, PPAT, PRPS2, POLR2B, SERBP1, NAF1, PPIP5K2, PHB2, PSPC1, SBNO1, TCEA1, RBBP5, MATR3,…
WP_REGULATION_OF_SISTER_CHROMATID_SEPARATION_AT_THE_METAPHASEANAPHASE_TRANSITION	3.08562e-07	5.45393e-06	-0.85571	-2.36172	15	-2.36172	ANAPC2, ANAPC11	MAD1L1, BUB3, RAD21, STAG1, SMC3, SMC1A, BUB1, MAD2L1, CDC20, PTTG1, ESPL1, BUB1B, CENPE
EPPERT_PROGENITOR	8.18957e-11	2.0389e-09	-0.55301	-2.36238	121	-2.36238	BAMBI, DNAJC6, LHFPL2, PCTP, ZNF225, KIFAP3, TPM1, FECH, LANCL2, FBXO7, WASF1, PEX5, FAM171A1, IDE, LDHB, CDK7, SORD, STEAP3, DCAF7, PRKAR2B, ACO1, TM9SF3, HS2ST1, METTL14, RMDN1, PDZD8, MTMR2, ANKRD27, UBE2FP1, EIF2AK1, SLC27A2, MSH3, PSMD1, RFX7, CTNNBL1, MINPP1	TMOD3, AHCYL1, HIRA, CALU, STAM, TRIT1, CSNK2A1, WRN, MTPAP, BMS1, METAP2, LRPPRC, FKBP14, EIF2S1, EIF5B, MIPEP, ARMC8, LRRFIP2, CCNJ, HSP90AA1, PHF6, HBS1L, MRPL35, MICAL2, CDK6, UMPS, ODC1, PLIN2, TFRC, SART3, NOMO1, NCBP1, TXNRD1, XK, ACSM3, ADGRA3, MEX3B, KCNQ5, CTPS1, BTK, TIPIN, IDH3A, TMEM97, SUPT16H, DLAT, PMP22, IPO5, HMGXB4, SSX2IP, PDLIM1, ASRGL1, HNRNPR, PRKDC, TPR, POMK, SCD, CKAP5, …
REACTOME_SUMOYLATION_OF_DNA_REPLICATION_PROTEINS	7.20217e-08	1.3871e-06	-0.677581	-2.37425	43	-2.37425	PIAS3, SEC13, SUMO1, PIAS4, SUMO3	NUP133, TOP2B, SUMO2, UBE2I, RAE1, NUP214, AAAS, RANBP2, TOP1, NUP37, NUP210, NUP93, SEH1L, NUP98, POM121, RANGAP1, NUP54, NUP88, NUP188, NUP62, NUP153, TPR, NUP50, NUP107, NUP35, NUP205, NUP160, NUP43, NUP85, NUP155, NDC1, PCNA, CDCA8, BIRC5, INCENP, AURKB, TOP2A, AURKA
PID_E2F_PATHWAY	6.10322e-09	1.30468e-07	-0.619291	-2.37441	66	-2.37441	CES4A, CES3, CDKN1A, WASF1, MCL1, CES2, KAT2B, TFE3, TFDP2, HBP1, E2F4, CDKN2A	KAT2A, CDKN1B, E2F5, UXT, HDAC1, RYBP, MYC, SMARCA2, CREBBP, TRIM28, E2F6, YY1, CDKN2C, ATM, SIRT1, EP300, TRRAP, CCND3, PRMT5, RBBP4, E2F3, XRCC1, APAF1, HIC1, RB1, TFDP1, RANBP1, RBL2, RBBP8, CASP7, SP1, CBX5, E2F1, CCNE1, RRM1, TK1, CDK2, CDC25A, MCM3, TYMS, POLA1, E2F2, TOPBP1, MYBL2, CDC6, DHFR, RBL1, CDK1, RRM2, ORC1, CCNA2, CCNE2, BRCA1, E2F7
WP_DNA_IRDOUBLE_STRAND_BREAKS_AND_CELLULAR_RESPONSE_VIA_ATM	7.2868e-08	1.39681e-06	-0.654071	-2.38071	51	-2.38071	CASP9, CDK5, HSF1, TRAF6, TP53BP1, RAD17, ABL1, ATF2, BID, TP53, MDM2, CDKN2A, TERF2	ATR, UPF1, KAT5, MCPH1, BAX, TRIM28, NABP2, RAD50, LATS1, ATM, BAK1, RNF8, CASP3, APAF1, RASSF1, PARP1, RAD52, NBN, PRKDC, ACTL6A, RIF1, MDC1, RAD9A, E2F1, SMC3, STK3, SMC1A, DCLRE1C, CHEK2, CDC25C, PCNA, RAD51, EXO1, CHEK1, BLM, BRCA1, BRCA2, FANCD2
PAL_PRMT5_TARGETS_UP	4.00994e-13	1.22184e-11	-0.528704	-2.38713	173	-2.38713	PROS1, CAPG, NDN, SERF2, CETN2, GSTZ1, ECHS1, NAA38, GCAT, ECH1, B9D1, CUEDC2, ARL2BP, CPNE1, PKD2, PSMB5, PTN, GAS2, RCN2, NCBP2, TUBB2A, PTOV1, RARS2, YWHAB, IVD, RCBTB1, NDUFB8, PNP, ABCG2, CSTF3, CLCN4, HSPA4, PPA2, PPP1R7, RBM3, AHCY, EMP3, TUFM, STRAP, SLC35A1, LARP7, PDCD6IP, ELOF1, TSEN34, AURKAIP1, DNAJC13, ST7, SMARCE1, ZNF544, EHMT2, DTD1, RASA1, UBE2M, MRPL18, SLIRP, TOMM5, MRPL20, HN…	DOCK7, P3H3, CPT1A, PSMD6, MET, NOP58, ANAPC5, NFYC, FKBP4, PLAGL1, INTS8, WLS, NR2F1, APEX1, CTBP1, SPCS2, UBE2E3, MAP4, CTPS2, PRELID1, EMC6, LUC7L3, CETN3, EIF1AX, IRAK1, PSMC3, NONO, SPTSSA, CDK4, EIF4G2, ERH, ODC1, SF3A3, WTAP, CALM3, SRSF1, U2AF2, COPS3, CARM1, CFDP1, SRSF6, TARDBP, RSRP1, NFKB1, TIA1, EVL, ILF3, SET, HNRNPL, LSM3, NNT, FMR1, PKP4, CHRAC1, NUP88, PRIM2, HAUS3, AMD1, HAT1, L…
BOYAULT_LIVER_CANCER_SUBCLASS_G3_UP	1.91383e-13	6.01091e-12	-0.531659	-2.39264	175	-2.39264	SLC38A6, FNBP1L, PFN2, G6PD, EIF3H, RIT1, DUSP3, CSNK1D, SLC52A2, TMEM185B, TPD52, SMAD2, FAM50A, SNRPD2, TRIM31, TPD52L2, ARPC4, NSF, PIGF, PRKAR1A, SMG8, MPV17, RPL8, SEC61G, TSN, PDCD2, SRM, FXR1, DNAJC10, FTH1, ATIC, TXN, POLR2K, USP3, SUB1, GPN1, GTF3C3, PSMD14, AGA, WDR45B, AIMP1, SRI, VMP1, GOLT1B, CSDE1, MRPL42, NGRN, COPS5, HGS, NME1	NLE1, C5orf22, NDRG1, PSME3, RPRD1A, UBE2V2, PSMC6, CCT2, LANCL1, PGD, MAPRE1, IPO7, ADSL, SAP30BP, EBNA1BP2, COIL, LPCAT1, TBL1XR1, TPRKB, PTP4A2, PSMC4, CCDC86, DR1, CANT1, PTGES3, GMFB, EIF2S1, EMC1, EML4, UGCG, WDR12, CKLF, USP14, EIF3B, SLC16A3, KLC1, PSMD11, GNB1, PLEKHF2, PPP2R3C, ITGB1BP1, CCT4, PHLDA2, NPEPPS, PPP1CC, MED24, TDG, UTP18, SLC7A1, CASC3, KIF1B, LRRC59, NUP37, BRD7, ENOPH1, …
REACTOME_CYCLIN_A_B1_B2_ASSOCIATED_EVENTS_DURING_G2_M_TRANSITION	1.28485e-08	2.66297e-07	-0.807756	-2.43483	24	-2.43483	LCMT1, CDK7, PPP2CB, CCNH, MNAT1	PPP2CA, PPP2R1A, PPP2R2A, PPME1, PPP2R1B, PPP2R3B, XPO1, CDC25B, WEE1, CDK2, CCNB1, CDC25A, CDC25C, CCNB2, CDK1, FOXM1, CCNA2, PKMYT1, PLK1
REACTOME_REGULATION_OF_TP53_ACTIVITY_THROUGH_PHOSPHORYLATION	1.92262e-10	4.64501e-09	-0.608878	-2.44623	84	-2.44623	TAF7, TAF10, MAPK11, CDK5, RPS27A, PRKAG3, UBA52, HUS1, PRKAB2, UBC, DYRK2, NOC2L, TAF12, CSNK2B, PRKAG1, PRKAB1, UBB, STK11, RAD17, TP53INP1, HIPK2, TP53, MDM2	PIN1, PLK3, TAF11, PRKAA1, CDK5R1, CSNK2A2, ATR, CSNK2A1, WRN, KAT5, MAPK14, TP53RK, RAD50, ATM, TAF1, TAF3, TAF6, TAF9B, TAF4, MAPKAPK5, ATRIP, RAD9B, PRKAG2, TAF2, TAF4B, TBP, NBN, RPA3, HIPK1, MDM4, SUPT16H, RHNO1, RPA1, RBBP8, RPA2, TOP3A, RAD9A, SSRP1, RAD1, TAF5, RMI2, RFC2, RFC5, RMI1, CHEK2, CDK2, TOPBP1, TAF13, BARD1, TPX2, BRIP1, EXO1, CHEK1, RFC4, AURKB, CCNA2, RFC3, AURKA, BLM, DNA2, …
BOYAULT_LIVER_CANCER_SUBCLASS_G23_UP	3.04782e-09	6.76319e-08	-0.69296	-2.46465	48	-2.46465	DNAJC6, IGF2BP3, TMEM251, MAPK1, TWF1, SLC39A6, SLC26A2, ARPC1A, RRAGD, SLC50A1, MEMO1	NDUFA4L2, NPC1, PKM, ARFGEF2, TFRC, ABCG1, HLTF, XK, NARF, UPF3B, DDOST, SLC38A1, TUBG1, UBE2S, COCH, SUZ12, SLBP, DBF4, USP1, MCM6, RRM1, MCM3, FEN1, TYMS, MCM2, CENPU, CENPA, KIF4A, OIP5, NEK2, ECT2, CCNE2, SMC2, DLGAP5, BUB1B, SFN, MKI67
WP_GASTRIC_CANCER_NETWORK_1	2.9011e-09	6.47278e-08	-0.842332	-2.46989	21	-2.46989	RNF216, NOTCH1	SMOC2, INO80D, RUVBL1, APC, ACTL6A, NUP107, LIN9, CEP192, MYBL2, UBE2C, TPX2, TOP2A, ECT2, AURKA, MCM4, KIF20B, CENPF, KIF15, E2F7
REACTOME_DEPOSITION_OF_NEW_CENPA_CONTAINING_NUCLEOSOMES_AT_THE_CENTROMERE	7.36974e-09	1.55106e-07	-0.810232	-2.47493	25	-2.47493	RSF1, NPM1	RUVBL1, SMARCA5, CENPT, RBBP4, ITGB3BP, RBBP7, CENPC, CENPM, CENPQ, CENPW, CENPL, MIS18A, CENPU, CENPO, CENPN, CENPA, CENPH, CENPP, OIP5, MIS18BP1, HJURP, CENPK, CENPI
CROONQUIST_NRAS_VS_STROMAL_STIMULATION_DN	1.55895e-10	3.78881e-09	-0.647918	-2.48185	69	-2.48185	DCLK1, SMARCD3, FOSB, TOX, ID1, CADPS, PIM2, TSC22D1, ACTA2, NFKBIA, JUN, HTT, BASP1, SBNO2, PPP1R15A, SPARC, DUSP1, NOTCH3	FOS, SLC25A4, BCL6, NR4A2, PTP4A3, FSCN1, SNRPA1, TSC22D3, CD81, IER2, THBS2, GJA1, HES1, SLC20A1, ZMIZ1, IGFBP7, NASP, TRAIP, EZH2, TK1, STMN1, CCNB1, MCM3, CCNF, MCM2, CDKN3, RECQL4, RAD51AP1, CCNB2, CDC20, CENPA, CDC6, UBE2C, TPX2, CDK1, PTTG1, AURKB, MCM7, ARHGAP11A, FOXM1, KIF2C, CCNA2, AURKA, TROAP, CDC45, DLGAP5, APOBEC3B, IER3, CENPE, CKS1B, MKI67
BENPORATH_ES_1	1.08931e-21	6.35379e-20	-0.518536	-2.49815	301	-2.49815	DCLK1, ACTN3, KIF5C, FGF13, RAB3B, IFITM1, PTPRZ1, NTS, GABRB3, MAL2, CBS, THEMIS2, SNRPN, TNNT1, RABGAP1L, SLC6A8, FZD7, CACHD1, MFGE8, ERBB2, LRRN1, PIM2, USO1, RPS24, KIFC2, SYNGR3, HESX1, CYP26A1, GPRC5B, ZIC2, IGF2BP3, DNAJB6, SRA1, GNPTAB, DBNDD1, CXADR, KLHL7, CRMP1, SORL1, GPR176, RRAS2, MAP7, TRIM22, IGF2BP2, LGR4, NLN, AKIRIN1, CHST7, PYCR2, DNMT3A, HOMER1, HSPA4, ROBO1, ESF1, TUBB2B, P…	GLDC, VRTN, G3BP1, SLC16A1, AZIN1, ABHD17B, PAK1, TERF1, C1QBP, PLCB3, ANGEL2, FGF2, KAT7, ZNF267, FABP5, NTHL1, SPRY4, RUVBL1, PRKD3, MRS2, SSB, ADAM23, AEN, JARID2, CEBPZ, WDR12, PITPNC1, HSPD1, PUS1, SERBP1, PTPN2, PRPF40A, BRWD1, LGALS8, ELOVL6, SMS, CCAR1, SRSF7, LYPLA1, LRIG1, FUBP1, PRMT3, CAPRIN2, LRP8, ZNF770, NFYB, NDUFAF4, SIRT1, TRIM24, NOLC1, EXOSC5, DDX18, PFAS, RARRES2, NUP37, SEPH…
BIOCARTA_MCM_PATHWAY	1.47936e-09	3.37442e-08	-0.887331	-2.50543	17	-2.50543		ORC3, CDKN1B, ORC4, ORC5, ORC2, CCNE1, MCM5, MCM6, CDK2, ORC6, MCM3, CDT1, MCM2, CDC6, MCM7, ORC1, MCM4
WP_DNA_REPAIR_PATHWAYS_FULL_NETWORK	7.98166e-13	2.37877e-11	-0.593086	-2.5061	115	-2.5061	MPG, POLD4, ERCC1, MGMT, ERCC2, CETN2, GTF2H5, LIG4, FAAP100, POLB, PNKP, SMUG1, POLL, POLE4, ERCC6, FANCF, CDK7, ERCC5, NEIL2, POLM, POLI, NHEJ1, ERCC4, OGG1, ERCC3, GTF2H1, DDB1, RBX1, MSH3, FAN1, XRCC4, CCNH, MNAT1, TERF2	WDR48, POLD2, ATR, WRN, RAD23A, NTHL1, XPA, RAP1A, GTF2H3, RAD23B, ERCC8, RAD50, XPC, APEX1, POLK, ATM, XRCC5, PMS2, LIG3, TDG, CUL4A, APEX2, MBD4, XRCC1, FANCL, MUTYH, PARP1, CUL4B, GTF2H2, XRCC6, GTF2H2C, FANCE, RAD52, NBN, RPA3, REV1, POLE3, RPA1, PRKDC, MLH1, PALB2, RPA2, MSH6, FAAP24, MSH2, FANCC, RFC1, RAD51C, RFC2, RFC5, PARP2, DCLRE1C, USP1, LIG1, DDB2, HMGB1, POLD1, POLE, FANCM, FEN1, RE…
GLASS_IGF2BP1_CLIP_TARGETS_KNOCKDOWN_DN	6.7867e-13	2.0526e-11	-0.601127	-2.51443	109	-2.51443	LIMK1, MIB1, PIP4K2C, AGO1, TMEM33, MAPK1, PTPN9, WIPF2, KPNA6, MLF2, AKIRIN1, PSMD10, GTF2E2, NUDT19, PNP, C5orf15, RALBP1, MBTPS2, TMEM41A, GJC1, SLC35B4, SUDS3, G3BP2, UBE3C, DCTN5, IST1, PODXL, NIPA1, VOPP1, SSR3, MRPS10	NPLOC4, CLIC4, ATXN1L, NIPA2, YWHAZ, CBL, NSUN4, ZDHHC5, CD2AP, TNKS2, MIOS, CHD7, CANT1, ANKRD52, PTGES3, HDLBP, FUCA2, HSPD1, NCEH1, DESI2, FBXO45, SRF, CPSF2, ARFGEF2, RBPJ, CEP57, KLF13, SIRT1, BZW1, BLMH, ERH, SLC39A14, SRPK1, VPS37B, MED1, SHMT2, HNRNPF, TXNRD1, SETD5, PLEKHA8, FOXN2, HIPK1, CTDSP2, DLAT, SH3PXD2A, HNRNPUL1, DARS2, SENP1, TUBA1B, E2F1, ANP32E, N4BP2, RFWD3, DNAJC9, NUP43, N…
WP_G1_TO_S_CELL_CYCLE_CONTROL	2.43961e-10	5.85938e-09	-0.675286	-2.51487	59	-2.51487	CDKN1A, CDKN2B, CREB3, GADD45A, ATF6B, CDK7, TFDP2, CCND1, CREB3L4, TP53, MDM2, CCNH, CREB1, MNAT1, CDKN2A, CCND2	ORC3, CDKN1B, ORC4, CCNG2, MYC, CDKN2C, ATM, ORC5, CDK6, CDK4, CCND3, E2F3, CDKN2D, RPA3, RB1, ORC2, PRIM2, TFDP1, RPA1, RPA2, E2F1, CCNE1, MCM5, WEE1, MCM6, POLE, CDK2, POLA2, ORC6, CCNB1, CDC25A, MCM3, PCNA, MCM2, E2F2, CDK1, MCM7, PRIM1, ORC1, POLE2, MCM4, CCNE2, CDC45
REACTOME_G0_AND_EARLY_G1	1.56985e-09	3.54127e-08	-0.815906	-2.5197	26	-2.5197	MAX, LIN52, TFDP2, E2F4	E2F5, HDAC1, DYRK1A, MYC, RBBP4, LIN37, TFDP1, RBL2, LIN54, E2F1, CCNE1, LIN9, CDK2, CDC25A, PCNA, MYBL2, CDC6, RBL1, CDK1, TOP2A, CCNA2, CCNE2
REACTOME_MITOTIC_G2_G2_M_PHASES	1.25267e-16	4.82513e-15	-0.55457	-2.52322	183	-2.52322	TUBB4A, CDKN1A, NME7, CETN2, AJUBA, RPS27A, MZT2B, MZT2A, BTRC, LCMT1, PSMB10, DYNLL1, PSMB5, CSNK1D, UBA52, PSME1, DYNC1I2, TUBB2A, NINL, DCTN1, PSMF1, TUBGCP6, PSMD10, CDK7, SDCCAG8, PPP2CB, PSMA5, FBXL7, PSMB9, HSP90AB1, YWHAG, PRKAR2B, UBC, LIN52, DCTN3, SSNA1, TUBB2B, TUBGCP2, PSMA7, CLASP1, SKP1, TUBA1A, OFD1, PSMD4, FBXW11, DYNC1H1, PRKACA, UBB, PSMB4, OPTN, AKAP9, PSMD14, PPP1CB, PSMA1, P…	PSMB1, PAFAH1B1, PPP2CA, CEP41, DCTN2, PSME3, PSMA6, PSMC5, PSMC6, PSMD12, PPP2R1A, MAPRE1, PSMD6, CEP164, PSMD9, PPP2R2A, PSMA4, ACTR1A, YWHAE, FKBPL, PSMC1, PSMC4, PSMC2, PPME1, CEP131, PSMD13, TUBB3, PSMA3, CEP70, PSMD8, PSMD11, HSP90AA1, PSMB8, PSMD2, PSMD7, CEP57, CSNK1E, EP300, PSMC3, TUBA1C, PSMB2, CEP63, TUBA4A, CDK11A, TUBB4B, PPP1R12B, SFI1, PHLDA1, TUBGCP4, PSMD3, RBBP4, E2F3, PSMA2, C…
REACTOME_MEIOSIS	3.81209e-10	8.99698e-09	-0.712785	-2.53516	48	-2.53516	LMNA, TERF2IP, STAG3, TINF2, SYNE1, TERF2	ATR, TERF1, SUN2, FKBP6, MLH3, RAD50, ATM, POT1, UBE2I, SYNE2, CDK4, STAG2, DIDO1, NBN, RPA3, SUN1, TEX15, MSH5, ACD, HSPA2, RPA1, REC8, MLH1, RBBP8, RPA2, TOP3A, RAD21, STAG1, RAD51C, SMC3, SMC1A, CDK2, MND1, SMC1B, RAD51, LMNB1, PSMC3IP, SYCE2, BLM, BRCA1, DMC1, BRCA2
REACTOME_DNA_REPAIR	2.9586e-21	1.65479e-19	-0.536392	-2.54105	272	-2.54105	FAAP20, ISG15, MPG, POLD4, ERCC1, INO80B, MGMT, ERCC2, CETN2, GTF2H5, RPS27A, POLR2F, UBE2L6, POLR2L, TERF2IP, PIAS3, UBXN1, LIG4, FAAP100, BABAM1, POLB, PNKP, SMUG1, POLL, UBE2B, SIRT6, UBA52, TFPT, HUS1, POLE4, KDM4A, POLR2I, VCP, USP43, ERCC6, RAD51B, FANCF, CDK7, ACTR8, ERCC5, ELL, ALKBH3, NEIL2, POLM, XAB2, ZNF830, COPS7A, TP53BP1, EME2, UBC, COPS2, SUMO1, MCRS1, POLI, POLR2J, POLR2E, NHEJ1,…	INO80C, NPLOC4, WDR48, ALKBH2, POLD2, ACTB, NFRKB, UBE2V2, ATR, SPIDR, HERC2, WRN, TERF1, SLX1B, KAT5, SPRTN, RAD23A, USP10, PARG, NTHL1, PPIE, INO80D, XPA, MAPK8, ACTR5, EYA4, POLR2H, RUVBL1, YY1, CHD1L, GTF2H3, RAD23B, RTEL1, PIAS1, POLR2B, USP45, ASCC3, HMGN1, ERCC8, RAD50, XPC, APEX1, TCEA1, TRIM25, APBB1, SUMO2, POLK, ATM, XRCC5, SLX4, PMS2, RNF111, KDM4B, LIG3, ALKBH5, POT1, UBE2I, PRPF19, …
PID_AURORA_B_PATHWAY	4.00439e-10	9.3965e-09	-0.7683	-2.55069	35	-2.55069	KLHL13, KLHL9, PEBP1, EVI5, VIM, NPM1, RASA1	CUL3, RHOA, PSMA3, PPP1CC, NSUN2, NCL, PPP2R5D, CBX5, TACC1, MYLK, STMN1, RACGAP1, CDCA8, KIF23, BIRC5, INCENP, NDC80, BUB1, CENPA, SMC4, NCAPD2, AURKB, KIF2C, AURKA, KIF20A, SMC2, NCAPG, NCAPH
REACTOME_AURKA_ACTIVATION_BY_TPX2	6.26139e-12	1.70435e-10	-0.669146	-2.57416	70	-2.57416	TUBB4A, CETN2, DYNLL1, CSNK1D, DYNC1I2, NINL, DCTN1, SDCCAG8, YWHAG, PRKAR2B, DCTN3, SSNA1, CLASP1, TUBA1A, OFD1, DYNC1H1, PRKACA, AKAP9	PAFAH1B1, CEP41, DCTN2, PPP2R1A, MAPRE1, CEP164, ACTR1A, YWHAE, CEP131, CEP70, HSP90AA1, CEP57, CSNK1E, CEP63, TUBA4A, TUBB4B, SFI1, TUBG1, HAUS3, HAUS1, TUBB, ALMS1, NEDD1, CCP110, CEP290, HAUS4, CEP76, HAUS5, HAUS2, CKAP5, CEP250, ODF2, PCM1, PCNT, CDK5RAP2, HAUS6, HAUS8, CEP78, CEP72, CEP192, NDE1, CEP135, CENPJ, TPX2, CDK1, NEK2, PLK1, AURKA, HMMR, CNTRL, PLK4, CEP152
SCIAN_CELL_CYCLE_TARGETS_OF_TP53_AND_TP73_DN	1.56658e-11	4.12666e-10	-0.884436	-2.59335	21	-2.59335		MAPRE2, MYC, RAN, DTYMK, CDC25B, CKS2, MCM6, CDK2, CCNB1, CDC25C, KIF22, CCNF, KIF23, CDKN3, CDC20, UBE2C, TPX2, MCM7, GTSE1, CCNA2, AURKA
FINETTI_BREAST_CANCER_KINOME_RED	8.96258e-12	2.40751e-10	-0.92781	-2.59352	16	-2.59352		SRPK1, VRK1, CDC7, BUB1, PBK, CDK1, CHEK1, NEK2, AURKB, TTK, MASTL, PLK1, AURKA, MELK, BUB1B, PLK4
LINDGREN_BLADDER_CANCER_CLUSTER_1_DN	1.48184e-25	1.18635e-23	-0.545769	-2.63042	304	-2.63042	MYL9, ACSF2, SLC44A2, TTC39A, CAPG, TNK2, PDE1A, S100A4, VASN, MAN1C1, EPHX1, DNM1, SLC17A5, ACOX3, HEYL, GSTM2, GEM, PEPD, MOCS1, ATG9B, ADAM15, IDH2, YPEL3, CLN3, TIMP2, SYNGR2, GSTM4, MYO5BP2, MAP1A, ERBB2, SH3KBP1, TCF25, BLVRB, MCAM, HCLS1, RASSF2, ITGB7, SPCS1, ARHGAP15, NID2, CLDN4, DLGAP4, PIK3C2B, AMPD2, LGALS1, RGS16, RPS27L, SUSD6, SLC46A1, AKR7A2, EFNA1, CDK9, PYCR1, ENAH, HMOX1, PMS2…	NFKB2, CLIC4, CELSR3, NRP2, SMURF1, ALAS1, CERS2, ANXA6, ZNF286A, SUN2, SLC26A6, PIK3AP1, CAMK1, PAFAH1B3, HSD3B7, SH3BP5, CASP6, RRP1, LCOR, CACUL1, CREB3L2, BPGM, SLC12A2, SMARCA4, HSPD1, MAP3K14, ZDHHC18, CDKN2C, GNL3L, ARRB2, PSMD11, SLFN11, KLHL6, CCSAP, COL18A1, PREX1, PDIA5, DQX1, BIRC3, APEX2, TFRC, PPP1R12B, TOMM34, IL32, STAG2, PLAC8, PDXP, HDGF, P4HB, SNX5, PDGFRB, SPATA13, SEC24A, SFM…
BIDUS_METASTASIS_UP	1.87565e-19	9.00972e-18	-0.57103	-2.64103	196	-2.64103	CREB5, LCA5L, AGAP1, MXD1, RABGAP1L, PNMA1, ZIC2, NF1, EFHC1, CCNY, ZNF550, FEM1A, TMEM33, PREPL, MAPK1, IFT74, RLIM, CCDC57, NCBP2, FSD1L, ZNF568, PSMD10, SEC24B, RAB22A, CDK2AP1, RAB7A, UBQLN2, SRD5A1, SLC35B4, MEAF6, NAP1L1, USP9X, RRN3, NDRG3, RABGGTB, PLD6, RMND5A, ATF2, STRN3, SEC23A, YBX1, MRPL42, DNAAF2, PAIP1, VDAC1, IFT81, TSR2, COPS8, CBLL1	G3BP1, AZIN1, PPP2CA, C5orf22, PTP4A1, PAK2, SRSF9, AZI2, TRA2B, YWHAE, VBP1, HUWE1, ANKRD54, PTGES3, EIF1, YTHDF1, ATP6V0A2, CDC23, CRKL, GID8, WAC, PCBP1, STK24, RAB28, SMS, TLK2, KHDRBS1, KLC1, HNRNPK, HSP90AA1, CCDC47, HBS1L, LARP4, ELAVL1, CEP57, EIF4E, HSF2, RAE1, NONO, KIF1B, TSR1, ODC1, TFRC, RNF138, DKC1, SRSF1, SRSF2, TUBGCP4, ADNP, CAND1, EIF4A3, MAPKAPK5, RBBP4, ARPP19, CEBPG, USP13, …
REACTOME_G1_S_SPECIFIC_TRANSCRIPTION	2.91039e-11	7.61738e-10	-0.839256	-2.65064	28	-2.65064	LIN52, TFDP2, E2F4	E2F5, HDAC1, E2F6, RBBP4, LIN37, TFDP1, RBL2, LIN54, E2F1, CCNE1, LIN9, TK1, CDC25A, CDT1, PCNA, TYMS, POLA1, CDC6, DHFR, RBL1, CDK1, RRM2, ORC1, FBXO5, CDC45
GAL_LEUKEMIC_STEM_CELL_DN	2.16712e-16	8.04394e-15	-0.612294	-2.65387	132	-2.65387	CAPG, FGGY, CEBPD, CD86, TMEM53, CD38, GALNT12, ERMAP, DLX4, SERGEF, MOSPD3, LYPLA2, ALDH4A1, TYMP, NIPAL3, LGALS3, TMEM161A, AP1S1, LGALS1, SAMHD1, GPR18, OSGIN2, TEP1, IL2RB, MRC2, SLC22A4, NCF1, ENC1, MAPK13, REST, UBE3B, POLM, HOMER3, PLAA, LRP2, TUBB2B, NAP1L1, USP46, PRDM1, P2RX5, MAGEF1, CXCR3, GM2A, NR4A1, CHST15, THOC5, SLC11A1, MOGS, MINPP1	PRMT7, CARD9, C12orf29, LRRC49, ACAA2, LETM1, SLC6A6, DMXL2, CDC42EP3, APOOL, COL18A1, IFI30, SAC3D1, TPI1, PPP1R12B, ADCK2, FER1L4, SLC16A6, FGR, ZNF589, CCR1, STX11, LILRA2, NCF2, FNTB, NDRG2, PALB2, COCH, VDR, IGFBP7, E2F1, CENPM, SMC1A, VAMP1, LIG1, HPSE, PASK, CEP112, POLA2, CCNB1, FEN1, CDC25C, TYMS, RAD51, LMNB1, CDCA8, ASF1B, BIRC5, E2F2, CDKN3, GINS2, BUB1, CCNB2, CDC20, CENPA, CDC6, ZWI…
SMIRNOV_RESPONSE_TO_IR_6HR_DN	8.28762e-15	2.75109e-13	-0.651438	-2.65862	100	-2.65862	IL16, CD69, ACKR3, RNASET2, ATP8A1, HEY1, GPR18, LTA, EVI2A, STAG3, MNT, GFOD1, LPCAT4, ACAP1, PTPRC, CACNA1A, ATP2A3, P2RX5, DUSP2	CD55, CDK5R1, AIM2, OAS1, CCNG2, SUN2, MYC, TRAF3IP3, LCP2, FKBP4, ITGA4, ELOVL6, CLEC2D, CYBB, SLC16A3, TLE3, SMCO4, KCTD12, VGLL4, RGS2, SLC19A1, CR2, GGA2, NR4A2, RGCC, KLF2, EGLN1, ZNF318, GEMIN4, CCR1, TMEM45A, ZFP36, TRIB1, INSIG2, PTPRCAP, UBE2S, KLF6, IER2, KDM3A, LDLR, HILPDA, ZNF395, HHEX, SCD, RGS1, SIPA1, HK2, POLR3G, ENTPD1, RAB33A, PDK1, PSRC1, STS, TRAF5, P4HA1, MAFF, CCNB1, CDCA3,…
REACTOME_DNA_STRAND_ELONGATION	2.3341e-12	6.61814e-11	-0.833684	-2.67314	32	-2.67314	POLD4	POLD2, RPA3, PRIM2, RPA1, RPA2, RFC1, RFC2, RFC5, LIG1, MCM5, MCM6, POLD1, GINS3, POLA2, MCM3, FEN1, PCNA, POLA1, MCM2, GINS4, GINS2, RFC4, MCM7, PRIM1, RFC3, POLD3, DNA2, MCM4, MCM8, CDC45, GINS1
PID_FOXM1_PATHWAY	3.35135e-12	9.43695e-11	-0.806208	-2.67654	35	-2.67654	CCND1, CENPB, CDKN2A	GSK3A, MYC, FOS, CREBBP, MAP2K1, ETV5, EP300, CDK4, XRCC1, ESR1, NFATC3, RB1, SP1, CDC25B, SKP2, CCNE1, CHEK2, CDK2, CCNB1, BIRC5, CCNB2, CENPA, CDK1, NEK2, AURKB, FOXM1, CCNA2, PLK1, BRCA2, GAS1, CENPF, CKS1B
GEORGES_CELL_CYCLE_MIR192_TARGETS	2.20527e-12	6.29658e-11	-0.728633	-2.68065	54	-2.68065	EXTL2, CRK, RAP1GAP, UVRAG, CDC73, ERCC3, SERTAD2	PAFAH1B1, CDK14, DLG5, CUL5, PPP1CA, FGF2, NIN, EMP1, TDG, TOP1, PRPF38A, NEK1, CTCF, MIS12, NFYA, NBN, SMARCB1, RB1, LMNB2, MACF1, CDC14A, BCL2, TDP1, TUBGCP3, RAD21, NFIB, DEK, RAD1, DBF4B, USP1, MCM6, MCM3, RACGAP1, RAD51, CDC7, KIF23, DTL, MAD2L1, KIF20B, MCM10, BRCA1, KIF14, NCAPH, MTSS1, POLQ, PIM1, MKI67
SLEBOS_HEAD_AND_NECK_CANCER_WITH_HPV_UP	1.19115e-12	3.52425e-11	-0.709312	-2.68333	61	-2.68333	EHHADH, SYNGR3, KCNS1, RAP2B, RNF32, NDUFB5, TMEM41A, TFDP2, DNAJC13, NR1D2, CDKN2A	CELSR3, PDCD10, GK5, MEIS1, POLR2H, SENP5, ALG6, MSL2, CDKN2C, ASS1, ABCA17P, EIF2B5, MYNN, PRPF38A, NUP210, SPICE1, NR2C2AP, HLTF, FMR1, WDR53, MLH1, ACTL6A, RPA2, HES1, RNF168, HAUS5, INPP5B, C9orf40, RMI2, SLF1, RAD18, CENPW, USP1, LIG1, C5orf34, WEE1, MCM6, RMI1, EZH2, MCM2, CDC7, TOPBP1, DHFR, SYCE2, RFC4, CENPK, FAM111B, SLFN13, KIF15, RIBC2
PID_ATR_PATHWAY	1.01315e-11	2.68617e-10	-0.797163	-2.6879	37	-2.6879	SMARCAL1, HUS1, YWHAB, FBXW11, RAD17, MDM2	PPP2CA, YWHAZ, ATR, PPP2R1A, CEP164, ATRIP, NBN, TIPIN, RPA1, RPA2, RAD9A, RAD1, RFC2, RFC5, TIMELESS, CDK2, CDC25A, CDC25C, MCM2, RAD51, TOPBP1, CDC6, CHEK1, RFC4, MCM7, CCNA2, RFC3, PLK1, BRCA2, CLSPN, FANCD2
AFFAR_YY1_TARGETS_DN	3.59949e-19	1.67008e-17	-0.596905	-2.69014	170	-2.69014	THY1, FOLH1, PCDHB12, CHST2, SLC22A18, SPP1, PTGS1, LIN7B, APOC1, SPA17, HLA-A, NIPSNAP1, EEF1A1, SPTBN4, PFDN5, BCAT1, CRIP1, HLA-B, RAB3C, POF1B, AVPR1A, PER3, RPS6KA4, IFT80, ATP6V1E1, TGFBR1, TUBB2A, PCOLCE2, REST, B3GAT3, IDH1, SLC25A26, SLC35C2, ALDH18A1, SOCS4, FARS2, MRPL19, TRIB3, SCARB1, FZD3, PLCB1, MRPL52, MSH3, MTCH2, GATB, CREB1	TERF1, VAV1, NSDHL, TFAP4, TFB1M, ITGA4, PTPN2, ELOVL6, KHDRBS1, LRIG1, SOX7, LIG3, STEAP1, PLSCR1, SLC29A1, ANKH, ZNF143, MYO1B, RBBP4, SNX5, HOXD3, JMJD6, TTF1, ABHD3, FUS, TCP1, SETD1A, DNAJC2, MSMO1, GNB4, PRDX4, FADS2, PRPS1, SLC25A5, TMEM45A, FDPS, DHCR24, FDFT1, SQLE, SFXN1, CHRDL1, RAB27A, API5, SUV39H2, LDLR, AXIN2, IDI1, THBS2, CYP51A1, SCD, MSH2, DUT, IFI16, HMGB3, NASP, LHX4, ANP32E, …
TARTE_PLASMA_CELL_VS_PLASMABLAST_DN	3.5479e-26	3.01793e-24	-0.56712	-2.69869	283	-2.69869	LSP1, MVP, ACVR1, CDKN1A, CLEC2B, TAX1BP3, CD52, IDH2, MAPKAPK3, ACTA2, ITGB7, CLCN3, LGALS1, CRADD, MAPK1, IL2RB, HPGD, SCAP, COX6C, ZMAT2, HSD17B10, TBCB, UQCRH, LDHB, UCHL3, FLNA, PNP, TMSB10, PSMA5, SNRPB2, SSR1, GIT2, GALNT1, ITGB1, OSTF1, MRPL23, MPHOSPH6, HSPA4, SLC39A7, MRPL12, TIMM17A, KDM5A, AHCY, SUMO1, TUBA1A, GALNT3, ATIC, PSMD4, BAG1, TXN, MRPL19, ATP1B3, GLIPR1, PPP4C, AIMP2, CD58,…	GLDC, UBE2L3, GCLM, SLC16A1, NKRF, HPRT1, POLD2, CORO1A, CAPRIN1, PAK2, PSMC5, CCT7, ADD1, CCT2, KLHDC3, ANXA6, SLC25A46, MYCBP, EBNA1BP2, TRA2B, SOD2, FABP5, PDAP1, OAT, VBP1, FASN, CDC123, COASY, ETF1, HUWE1, CASP6, MRPL3, SNRPD3, COX7B, EIF2S1, PRPS2, IQGAP1, SNRPF, SNRPC, SMARCA4, USP14, ABCD3, CCT6A, TRAP1, PSMA3, TOP2B, HSPE1, FOXK2, SUMO2, GNB1, ARHGDIB, DNAJC7, EIF3A, LIMS1, CYCS, ELMO1, …
PUJANA_BREAST_CANCER_LIT_INT_NETWORK	1.71176e-15	6.02511e-14	-0.663216	-2.70459	95	-2.70459	HMG20B, NFKBIA, STAT1, MAP2K3, PEX5, JAK1, AKT1, FLNA, TP53BP1, BACH1, KAT2B, BRAP, CCND1, SMAD3, ELK1, ZNF350, ABL1, NPM1, E2F4, TP53, MDM2, STAT5A, TERF2	PLK3, HDAC1, ATR, CSNK2A1, TERF1, JAK2, NUFIP1, MYC, RELA, CREBBP, ATF1, NELFB, SMARCA4, RAD50, JUNB, CTBP1, FHL2, ATM, EP300, BAP1, DHX9, BCCIP, CDK4, LMO4, MED1, RBBP4, HDAC2, ESR1, XRCC6, NBN, RPA3, RB1, TUBG1, RBBP7, RPA1, PRKDC, MLH1, KPNA2, RBBP8, RPA2, MSH6, MDC1, SP1, MSH2, RAD9A, RFC1, NMI, E2F1, RFC2, CCNE1, SMC1A, CHEK2, CDK2, CCNB1, CDC25A, MCM3, CDC25C, RAD51, FANCG, BARD1, CDK1, CHE…
REACTOME_HOMOLOGOUS_DNA_PAIRING_AND_STRAND_EXCHANGE	1.49134e-12	4.34939e-11	-0.782919	-2.70854	41	-2.70854	HUS1, RAD51B, RAD17	ATR, WRN, KAT5, RAD50, ATM, RAD51D, ATRIP, RAD9B, NBN, RPA3, RHNO1, RPA1, RBBP8, PALB2, RPA2, TOP3A, RAD9A, RAD1, RAD51C, RMI2, RFC2, RFC5, XRCC3, RMI1, RAD51, TOPBP1, RAD51AP1, BARD1, BRIP1, EXO1, CHEK1, RFC4, RFC3, BLM, DNA2, BRCA1, BRCA2, XRCC2
GOLDRATH_ANTIGEN_RESPONSE	9.07458e-28	8.61663e-26	-0.567868	-2.71222	291	-2.71222	PRF1, IFNG, FUT7, CAPG, PLD4, S100A11, HLA-DQB1, S100A4, S100A6, GNG10, ANXA4, HLA-DRB5, HLA-DQA1, DHRS1, SOCS2, GADD45B, TMED7, ROM1, GEM, S100A13, HLA-A, TRAPPC1, TTC39B, F2RL3, PTGER4, MYO1F, LMNA, HBB, UNC119, ALAD, DSTN, REEP5, STARD10, LGALS3, BAG3, ABRACL, SH3BGRL, ETFB, GCAT, ECH1, LGALS1, ADAM8, SNX10, UBL3, CD44, TMEM30A, CRMP1, EVI2A, MAP2K3, C6orf89, SLC39A4, ITM2B, LITAF, CCDC50, N4B…	PLEKHB2, TBL2, PLCG2, ALCAM, CLIC4, RORA, IL12RB1, MAPRE2, SDHD, MYADM, HIP1R, HMBS, NUDT4, F2R, ITGA4, PGM2, EMP1, CDKN2C, FHL2, TPM4, CMC2, EIF1AX, CD68, IFI30, PLSCR1, CST3, BHLHE40, TPI1, LRRC59, ODC1, CTNNA1, ST3GAL6, GSTO1, AHNAK, SERPINB9, CASP3, RNASEH2B, NFIL3, ITSN1, SLC4A7, POLR3K, IGHG1, ELL2, SLC31A1, SP100, PLP2, SIVA1, BCL2A1, ARHGAP21, PRDX4, RPA3, CARHSP1, TMEM97, LAG3, RUNX2, PG…
WHITFIELD_CELL_CYCLE_G1_S	1.66447e-16	6.29263e-15	-0.63636	-2.71358	120	-2.71358	ADCY6, TONSL-AS1, ABCA7, SPIN3, FBXL20, TCAF1, KCNC4, RNF113A, TSPEAR-AS2, INAFM2, KIAA1586, NSUN5P2, MNT, VPS72, RUNX1, DNAJC3, EIF2A, RNPC3, HOXB4, FLAD1, TRMT2A, ZNF414, ESD, CTSD, HRAS, DIS3, SSR3, TTC14, TMEM243, SEC62	ORMDL1, MDM1, SLC25A36, CAPN7, LNPEP, INTS8, USP53, SRSF7, HSF2, NEAT1, TRA2A, AP4B1, MRI1, OSBPL6, BRD7, APEX2, ADCK2, HCG18, TREX1, ZMYND19, OTULIN, PDXP, ANKRD10, ZRANB2, RSRP1, IVNS1ABP, RAB23, TRIM45, KANK2, PANK2, TIPIN, MED31, NPAT, NKTR, CCDC180, ACD, AP3M2, SDC1, SPIN4, MAP2K6, PNN, MBOAT1, CASP2, MSH2, SLBP, CREBZF, ACYP1, NASP, E2F1, ARGLU1, RMI2, SKP2, CCNE1, NUP43, CHAF1B, MNX1, UBR7…
NADERI_BREAST_CANCER_PROGNOSIS_UP	7.92483e-13	2.37877e-11	-0.794072	-2.71842	39	-2.71842	SOX11, TMEM208, PRAME, IL20RB, FADD, PSMD14	SEMA4C, SMARCA4, PSMD2, RNFT2, MLLT1, TRIM24, SHMT2, GSE1, CTPS1, HSPA14, EBP, SCLT1, FA2H, POLD1, TIMELESS, MTFR2, UBE2T, RACGAP1, CDCA8, CENPN, NDC80, BUB1, MYBL2, DSCC1, EXO1, PTTG1, MELK, SPAG5, KIF20A, CEP55, CDCA5, ASPM, AMH
CHEMNITZ_RESPONSE_TO_PROSTAGLANDIN_E2_UP	7.93947e-17	3.08732e-15	-0.633441	-2.73409	127	-2.73409	SLC35G2, FEZ1, NECAB3, KIF3C, PRAF2, ERCC1, ASMTL, DGAT1, FLT1, FAM171B, RAB15, GRINA, LINC00839, ST3GAL5, SH3KBP1, RPS9, PCBD1, DNAJC18, KPTN, MZT2B, MZT2A, TFAP2A-AS1, TPD52, RFTN1, MICALL1, GRAMD1A, MLLT11, PEA15, UAP1, AP2S1, GJC1, CHMP7, URB1, RPL8, ATP6V1C1, PCGF1, POLR3D, MTA3, NPM1, NOP16	SLC16A1, BOLA3, SCNM1, NSMAF, GEMIN5, AFAP1L2, TRIM28, CHD1L, ANK2, WDFY2, OLFML2A, AKAP17A, LARP1, SLC7A1, NUP210, SLC39A14, XPOT, SHMT2, TGS1, PWWP2A, PTP4A3, HSPA9, EIF4EBP1, ANAPC1, GMPS, STAMBPL1, RPIA, C19orf48, LRRC8C, UBE2S, SNRPA, RAPGEF4, PAICS, CKS2, MTHFD2, SAE1, ZNF37BP, KSR1, IQGAP3, TK1, SLC16A1-AS1, CCNB1, LMNB1, CENPU, ASF1B, BIRC5, RNASEH2A, SPDL1, CDKN3, BUB1, CCNB2, BARD1, CDC…
REACTOME_DISEASES_OF_DNA_REPAIR	9.80911e-14	3.1047e-12	-0.768606	-2.74014	49	-2.74014	HUS1, RAD51B, OGG1, RAD17, MSH3	ATR, WRN, KAT5, NTHL1, RAD50, ATM, PMS2, RAD51D, ATRIP, RAD9B, MUTYH, NBN, RPA3, RHNO1, RPA1, MLH1, RBBP8, PALB2, RPA2, MSH6, TOP3A, MSH2, RAD9A, RAD1, RAD51C, RMI2, RFC2, RFC5, RMI1, RAD51, TOPBP1, RAD51AP1, BARD1, BRIP1, EXO1, NEIL3, RFC4, RFC3, BLM, DNA2, NEIL1, BRCA1, BRCA2, XRCC2
WHITFIELD_CELL_CYCLE_S	2.62636e-17	1.0311e-15	-0.638147	-2.74026	125	-2.74026	RHPN1, REEP1, LIPH, DNAJC6, CDH24, DNAJB4, KIFC2, EFHC1, UBL3, CAPS, ABCC5, OSGIN2, CPNE8, ADAM22, DCUN1D3, BBS2, MEGF9, NT5DC1, TTLL7, SHC1, KAT2B, MAN1A2, NFE2L2, ZNF217, BMI1, EIF4EBP2, PTAR1, TMCC1, ANKRD36C, ZBED5, ACAP3, ABCA5, OGT, COQ9	ORC3, BIVM, GCLM, SHTN1, MAP3K2, SAP30BP, TTC31, NAB1, OSER1, MYCBP2, DMXL2, SRSF5, NEAT1, LINC00339, MBD4, ANKRD36, SVIP, PHIP, RSRC2, GOLGA6L4, SLF2, SLC38A2, TRIM45, STAG3L1, SRSF10, INTS7, CERS6, CDKN2AIP, RHOBTB3, LYRM7, PRIM2, PHTF2, ABHD10, INSIG2, CCDC14, RBBP8, RPA2, ARHGAP42, SP1, CASP2, HAUS5, CREBZF, KLHL23, MITF, DCAF16, CENPM, NUP160, RFC2, RAD18, CENPQ, GOLGA8B, USP1, GOLGA8A, RRM1…
REACTOME_MITOTIC_G1_PHASE_AND_G1_S_TRANSITION	1.68743e-19	8.20213e-18	-0.629336	-2.75366	144	-2.75366	PTK6, CDKN1A, CDKN2B, RPS27A, SRC, PSMB10, PSMB5, UBA52, PSME1, POLE4, PSMF1, AKT1, PSMD10, MAX, CDK7, PPP2CB, PSMA5, PSMB9, LYN, UBC, LIN52, PSMA7, TFDP2, CCND1, SKP1, PSMD4, UBB, PSMB4, PSMD14, ABL1, PSMA1, PSMB7, PSMD1, E2F4, CCNH, PSMB6, MNAT1, CDKN2A, CCND2	ORC3, PSMB1, CDKN1B, E2F5, PPP2CA, HDAC1, ORC4, PSME3, DYRK1A, PSMA6, PSMC5, PSMC6, PSMD12, PPP2R1A, CABLES1, PSMD6, JAK2, PSMD9, PPP2R2A, PSMA4, MYC, PSMC1, PSMC4, PSMC2, E2F6, PSMD13, AKT2, PSMA3, PSMD8, CDKN2C, PSMD11, PSMB8, PSMD2, ORC5, PSMD7, PSMC3, CDK6, PSMB2, CDK4, CCND3, PSMD3, RBBP4, E2F3, PSMA2, CDKN2D, CUL1, PSME2, PSMD5, RPA3, RB1, AKT3, ORC2, PRIM2, LIN37, PPP2R1B, TFDP1, PPP2R3B, …
WHITFIELD_CELL_CYCLE_G2_M	4.9918e-20	2.54769e-18	-0.611105	-2.75891	172	-2.75891	SLC44A2, KLHDC9, GLI1, CREBRF, CSGALNACT1, HMG20B, LMNA, GADD45A, RCBTB2, BMP2, TSG101, ASPHD2, RNF141, ADGRE5, FRZB, TXNDC9, PTPN9, RCAN1, DNAJB1, PLAG1, INPP5K, MAPK13, ZMYM1, STAT5B, CNN2, BIRC2, SRD5A1, GAS6, TSKU, AKIRIN2, DNAJA1, TSN, PIK3CD, CCND1, FYN, CTNND1, SMTN, TAB2, SMARCD1, DUSP4, HSPA13, HERPUD2, LPP, ITPR1, HSPA8, ATF7IP, B4GALT1	E2F5, ZC3HC1, PTP4A1, ATXN1L, SS18, TMEM138, DZIP3, RNF126, PPP1R10, DR1, ZFX, RRP1, PRR5, PRPSAP1, KIF5B, VANGL1, JADE2, TMCO4, NCOA5, ARL6IP1, ARHGDIB, PSMG3, USP16, SOGA1, LRP8, CCSAP, GRK6, KCTD2, CDC27, CTNNA1, HPS4, TUBB4B, TOMM34, HSPA1L, CFLAR, TNFAIP8L1, RASGEF1A, NUP98, CCDC88A, USP13, TXNRD1, TNPO1, CDKN2D, HP1BP3, SFPQ, GOT1, MZT1, GSE1, THRAP3, AHI1, SRSF3, POM121, RNPS1, QRICH1, ASX…
REACTOME_ACTIVATION_OF_ATR_IN_RESPONSE_TO_REPLICATION_STRESS	2.4616e-13	7.67229e-12	-0.819406	-2.7629	37	-2.7629	HUS1, RAD17	ORC3, ORC4, ATR, ORC5, ATRIP, RAD9B, RPA3, ORC2, RPA1, RPA2, RAD9A, RAD1, DBF4, RFC2, RFC5, MCM5, MCM6, CDK2, ORC6, CDC25A, MCM3, CDC25C, MCM2, CDC7, CDC6, CHEK1, RFC4, MCM7, ORC1, RFC3, MCM4, MCM8, CDC45, MCM10, CLSPN
REICHERT_MITOSIS_LIN9_TARGETS	1.09013e-15	3.87042e-14	-0.909017	-2.77668	25	-2.77668	MYO6, VCPIP1, LMLN, CDK11B	ANAPC1, CCNB1, CCNF, HMGB2, KIF23, CENPA, CDCA2, NCAPD2, TOP2A, KIF2C, NUSAP1, PLK1, AURKA, FBXO5, KIF20A, CEP55, HMMR, ASPM, CENPE, CENPF, MKI67
PID_PLK1_PATHWAY	5.84879e-14	1.88036e-12	-0.796672	-2.79155	43	-2.79155	TPT1, GOLGA2, NINL, GORASP1, FBXW11, RAB1A, KIZ, NUDC, PPP1CB	PPP2CA, PAK1, FZR1, PPP2R1A, RHOA, STAG2, ROCK2, TUBG1, KIF2A, PPP1R12A, CDC25B, ODF2, BORA, WEE1, CCNB1, CDC25C, CENPU, INCENP, NDC80, BUB1, CDC20, PRC1, TPX2, CDK1, ECT2, ERCC6L, PLK1, AURKA, FBXO5, KIF20A, BUB1B, CLSPN, SPC24, CENPE
MUELLER_PLURINET	9.73258e-28	9.03139e-26	-0.59274	-2.7959	264	-2.7959	SOCS1, PBX1, STXBP2, PHC1, ZNF165, SNRPN, CASP9, CTBP2, UNC119, RPP40, GADD45A, FBP1, PRNP, SUPT3H, CXADR, BIK, VAMP8, ANXA3, LSM1, PXN, FOXO4, CDK7, MRPS12, VASP, PFDN6, ANXA2, LRIF1, ERCC5, PNP, POLR1D, ZNF281, STX3, HSP90AB1, CCND1, NACC1, SUMO1, EXOSC7, APOE, NOC2L, ATIC, ELAC2, TNFRSF8, RMND5B, POP5, AIMP2, RCHY1, TDP2, COPS6, STXBP3, GEMIN7, BAG6, NPM1, PPM1B, MSH3, TARBP2, SMARCAD1, HSPA8,…	NLE1, HPRT1, HDAC1, POLD2, PSME3, PAK1, WRAP73, PSMA6, FKBP3, LSM7, WRN, KAT7, SMN1, NOP58, COIL, WDR77, MYC, NTHL1, ARMC6, CASP6, TRIM28, RUVBL1, SSB, FAM136A, GOT2, SMNDC1, GEMIN6, CEBPZ, DAXX, POLG2, SNRPF, SNRPC, HSPD1, MYBBP1A, MBD2, APEX1, PSMA3, EXOSC3, HSPH1, HSPE1, PSMD11, HNRNPK, PIAS2, SNRPE, FUBP1, STRBP, PFN1, PPID, LSM5, RND1, XRCC5, PELP1, NFKBIB, LUC7L3, BAK1, SIRT1, NOLC1, BCCIP,…
WONG_EMBRYONIC_STEM_CELL_CORE	1.46682e-31	1.71115e-29	-0.583334	-2.79937	310	-2.79937	GSPT2, PHC1, RPS12, SERPINH1, RPS27, NIPSNAP1, RPS23, RPL13, TIMM8B, RPP40, BCAT1, RPL27A, POLR2F, RPL10A, RPS19, ECHS1, MRPS17, RPS3, EEF2, RPS16, EIF3L, CDC34, SDHC, BTF3, RPL22, NME4, NOP10, DPP3, PSMB5, RPS8, PABPC1, EIF6, RCN2, NCBP2, LSM10, KPNA6, RPS5, UQCRH, NLN, NIFK, NDUFB7, NDUFB8, MAPK13, EIF3I, SEPHS2, PSMA5, NT5DC2, TRIP6, NDUFB10, DAP3, ACAD8, EIF4B, MRPL12, NAP1L1, PDCD2, PSMA7, C…	MRPS30, GLDC, G3BP1, FARSA, SLC16A1, TIMM13, HDAC1, PSME3, KRAS, UBE2V2, UGDH, RPSA, HNRNPA1, TERF1, SS18, ADSL, NDUFAB1, MRPL15, EBNA1BP2, PRMT1, EIF2S2, WDR77, TIMM8A, MYC, BAX, NTHL1, VBP1, SDHD, EMC8, MRPL4, RUVBL1, EEF1E1, SSB, YY1, MRPL11, FAM136A, STOML2, RAD23B, UBE2G1, GEMIN6, MRPL16, EIF2S3, PUS1, APEX1, ELOVL6, NOP2, MRPS2, HSPE1, PDHA1, MRPL13, LYPLA1, HNRNPK, ABCB7, EIF3A, CYCS, PRMT…
REACTOME_HOMOLOGY_DIRECTED_REPAIR	2.75442e-18	1.18382e-16	-0.688416	-2.80032	97	-2.80032	POLD4, ERCC1, RPS27A, BABAM1, SIRT6, UBA52, HUS1, POLE4, RAD51B, TP53BP1, EME2, UBC, ERCC4, UBB, PPP4C, PIAS4, RAD17, PPP4R2, UBE2N, ABL1, MUS81	POLD2, UBE2V2, ATR, SPIDR, HERC2, WRN, SLX1B, KAT5, RTEL1, RAD50, SUMO2, POLK, ATM, SLX4, LIG3, UBE2I, UIMC1, RAD51D, RNF8, RNF4, ATRIP, RAD9B, XRCC1, PARP1, RAD52, NBN, BRCC3, TIPIN, RPA3, RHNO1, POLE3, RPA1, RBBP8, PALB2, RPA2, TOP3A, MDC1, RNF168, RAD9A, RAD1, RFC1, RAD51C, RMI2, RFC2, RFC5, PARP2, XRCC3, RMI1, POLD1, GEN1, TIMELESS, POLE, CDK2, FEN1, PCNA, RAD51, TOPBP1, RAD51AP1, BARD1, BRIP…
MORI_PRE_BI_LYMPHOCYTE_UP	1.97305e-15	6.88545e-14	-0.728728	-2.80035	68	-2.80035	MGST2, CDKN1A, ENPEP, SOCS2, MIF, IDE, TUBA1A, TXN, EMB, SSBP4, RASA4	HSPBP1, EMP1, SMARCC1, TUBB4B, SLC29A1, RBBP4, FCER1G, HNRNPAB, ACTN4, PRDX4, SQLE, PSAT1, TUBB, DBI, RAN, KPNA2, LEF1, PHGDH, HMGN2, TUBA1B, HMGB3, NUCKS1, ANP32E, MTHFD2, LIG1, MCM6, CDCA7, RRM1, STMN1, ANKRD33B, MCM2, RACGAP1, CDCA3, RAD51, LMNB1, DTL, NDC80, CCNB2, CDC20, UBE2C, PRC1, KIF4A, CDK1, SMC4, RRM2, TTK, MCM7, TOP2A, HJURP, AURKA, GRB7, MELK, E2F8, CDCA5, NCAPH, CKS1B, MKI67
LY_AGING_OLD_DN	2.35661e-14	7.63653e-13	-0.787354	-2.80223	47	-2.80223	TGFBR2, HSD17B10, CTSC	PAFAH1B1, PSMC6, ATR, PSMD12, PSMC2, UGCG, PSMA3, PSMD11, PPP1CC, CDK4, FBL, SAFB, PSMA2, PARP1, NAE1, NUP88, RANBP1, CKAP5, DDX39A, HMGN2, CDC25B, NASP, CSE1L, CCNB1, CCNF, PCNA, TYMS, MCM2, HMGB2, KIF23, MYBL2, CDC20, BARD1, CENPA, UBE2C, FOXM1, KIF2C, CCNA2, PKMYT1, PLK1, KIF11, KIF14, CENPF, CKS1B
WP_DNA_REPLICATION	1.15625e-14	3.80723e-13	-0.810886	-2.8053	41	-2.8053	POLD4, UBA52, UBC	ORC3, POLD2, ORC4, ORC5, RPA3, ORC2, PRIM2, RPA1, RPA2, RFC1, DBF4, RFC2, RFC5, MCM5, MCM6, POLD1, POLE, CDK2, POLA2, ORC6, MCM3, CDT1, PCNA, POLA1, MCM2, CDC7, GMNN, CDC6, RFC4, MCM7, PRIM1, ORC1, POLE2, RFC3, POLD3, MCM4, CDC45, MCM10
REACTOME_CHROMOSOME_MAINTENANCE	1.57063e-16	5.99336e-15	-0.69789	-2.80569	86	-2.80569	POLD4, POLR2F, POLR2L, TERF2IP, NOP10, POLR2I, ATRX, POLR2J, POLR2E, RSF1, POLR2K, NHP2, POLR2G, TINF2, POLR2C, RUVBL2, NPM1, TERF2	POLD2, WRN, PPP6C, TERF1, SHQ1, POLR2H, RUVBL1, RTEL1, DAXX, POLR2B, POT1, GAR1, DKC1, SMARCA5, CENPT, RBBP4, POLR2A, PIF1, CHTF8, ANKRD28, ITGB3BP, WRAP53, RPA3, PPP6R3, PRIM2, ACD, RBBP7, POLR2D, RPA1, CENPC, CTC1, RPA2, RFC1, CENPM, RFC2, RFC5, CENPQ, CENPW, LIG1, POLD1, CENPL, MIS18A, CDK2, POLA2, FEN1, PCNA, POLA1, CENPU, CENPO, CENPN, DSCC1, CENPA, CENPH, CENPP, OIP5, MIS18BP1, RFC4, CHTF18…
EGUCHI_CELL_CYCLE_RB1_TARGETS	3.45622e-18	1.45482e-16	-0.949268	-2.80973	22	-2.80973		MCM5, MCM6, MCM3, FEN1, CDC25C, MCM2, HMGB2, CDCA8, NDC80, BUB1, KIF18A, SMC4, NEK2, MCM7, ECT2, CCNA2, MCM4, KIF20A, CCNE2, SMC2, KIF11, CENPE
SENGUPTA_NASOPHARYNGEAL_CARCINOMA_UP	5.58704e-27	5.0693e-25	-0.602743	-2.81171	236	-2.81171	THY1, SOCS1, IFNG, GBP1, CKAP4, GALNT11, COL5A1, TNFRSF10B, APOC1, SOCS2, ANKRD46, ITGAV, FZD7, RASSF4, TWSG1, ACTA2, NFKBIA, PRNP, ERO1B, PAPSS2, ACER3, FMNL2, STAT1, BST2, CHI3L1, ADAM22, FBN1, TIGAR, RCN2, SLC39A6, RBFOX2, POGLUT1, LLPH, COL5A2, SLC44A1, RBBP9, QDPR, SOX4, SOCS5, TM7SF3, IDH1, INPP4A, ROBO1, EIF5A2, PGAP1, NAP1L1, ZNF260, FRRS1, CLASP1, OSBPL1A, IKBIP, FERMT1, HNRNPLL, SCAI, N…	VEZT, DOCK7, G3BP1, HOXC6, CAPRIN1, TMEM200A, FGF2, ZNF286A, GLS, ZNF267, ZNF84, SLC9A7, VRK2, DPY19L1, ADAM23, RCN1, ASCC3, CCT6A, KLHL5, ATL2, NFYB, COL27A1, MANEA, CASK, OTUD6B, IFIH1, TDG, PMS1, CD274, TFRC, SLC39A14, PHF20L1, LAMC1, SLCO5A1, E2F3, FASTKD1, AGO2, ZNF92, B4GALT6, FLVCR1, TIA1, ASAP1, PMAIP1, SRSF10, CBX3, RBMX, DPYSL2, CHN1, SRSF3, ZNRF3, QSER1, NBN, GART, PATL1, DRAM1, ZNF180…
ZHENG_GLIOBLASTOMA_PLASTICITY_UP	1.62035e-22	1.01783e-20	-0.624588	-2.82005	173	-2.82005	GPD1, CPPED1, TMOD1, MXRA8, SPP1, EPHB2, MMP15, DPYSL4, SCN1B, PAQR8, CTNNBIP1, CD38, CPQ, TRIM62, LHFPL2, SOCS2, METRN, NCDN, MFGE8, SDK2, PRKAR1B, C1orf198, PSD, SPARCL1, GCAT, CAMK2D, SEMA3A, CPNE8, ANGPT1, SNX18, DECR1, MBP, HFE, EFHD2, IL13RA1, RAB29, TDRD7, CRLF1, UGT8, LYN, JAG1, PIK3R3, HIP1, FLOT2, CCND1, CAP1, C4B, TESC, FBXO32, NRCAM, REEP3, DUSP4, ASPH, SPRY1, SDC4, DUSP6, CDKN2A, CCN…	BCAS1, MAPK1IP1L, CITED1, LSM12, FZD6, SPRY4, TUBB3, SLC6A6, GOLM1, ASS1, RASSF3, PLLP, ETV5, JMJD8, TUBA4A, CLU, UPP1, MYO1B, ACSL3, RPGRIP1, CTPS1, LRRFIP1, APLP1, ACOT7, UCHL5, CHRDL1, CTNNAL1, TRIB2, CTSV, NUP107, DDX39A, GPD2, DUT, RAB33A, CNIH2, PFKP, ETV4, EDNRB, NASP, DBF4, CKS2, MTHFD2, RCC1, TLE1, CENPQ, USP1, LIG1, MCM5, MCM6, POLD1, RRM1, TK1, POLE, FIGNL1, ADGRG6, UBE2T, CCNB1, MCM3,…
REACTOME_M_PHASE	2.88143e-33	4.05685e-31	-0.581056	-2.82013	330	-2.82013	CHMP4C, TUBB4A, DYNC1I1, NME7, BLZF1, RPS27, CETN2, LMNA, PPP2R5B, USO1, RPS27A, CHMP3, CHMP2A, GOLGA2, NEK9, MZT2B, MZT2A, MAPK3, CDC26, B9D2, NDEL1, SIRT2, ANAPC2, MAPK1, PSMB10, DYNLL1, PSMB5, CSNK1D, UBA52, PSME1, DYNC1I2, TUBB2A, ANAPC16, NINL, CC2D1B, CHMP6, DCTN1, PSMF1, TUBGCP6, PSMD10, SDCCAG8, ANAPC10, PPP2CB, PSMA5, MAU2, GORASP2, EMD, PSMB9, RAB2A, CHMP7, YWHAG, CNEP1R1, PRKAR2B, UBC,…	PSMB1, SPAST, PAFAH1B1, CHMP4A, PPP2CA, CEP41, DCTN2, PSME3, CSNK2A2, DYNC1LI2, PSMA6, UBE2E1, PSMC5, LPIN2, PSMC6, PSMD12, CSNK2A1, PPP2R1A, MAPRE1, CTDNEP1, MAD1L1, PSMD6, CEP164, CDC16, PSMD9, PPP2R2A, PSMA4, MCPH1, ACTR1A, YWHAE, PSMC1, NUP133, VRK2, PSMC4, PSMC2, LEMD2, ANAPC5, PPP2R5A, EML4, CDC23, ENSA, CEP131, PSMD13, TUBB3, ANAPC4, PPP2R2D, PSMA3, NEK6, VPS4A, CEP70, CHMP4B, PSMD8, LEMD3…
REACTOME_HDR_THROUGH_HOMOLOGOUS_RECOMBINATION_HRR	7.59878e-16	2.74565e-14	-0.739616	-2.82111	65	-2.82111	POLD4, RPS27A, UBA52, HUS1, POLE4, RAD51B, EME2, UBC, UBB, RAD17, MUS81	POLD2, ATR, SPIDR, WRN, SLX1B, KAT5, RTEL1, RAD50, POLK, ATM, SLX4, RAD51D, ATRIP, RAD9B, NBN, RPA3, RHNO1, POLE3, RPA1, RBBP8, PALB2, RPA2, TOP3A, RAD9A, RAD1, RFC1, RAD51C, RMI2, RFC2, RFC5, XRCC3, RMI1, POLD1, GEN1, POLE, PCNA, RAD51, TOPBP1, RAD51AP1, BARD1, BRIP1, EXO1, CHEK1, RFC4, POLH, POLE2, RFC3, BLM, EME1, POLD3, DNA2, BRCA1, BRCA2, XRCC2
RHODES_UNDIFFERENTIATED_CANCER	1.90063e-16	7.11951e-15	-0.744952	-2.82258	63	-2.82258	TUBB4A, TAP1, SEC61B, TMSB10, GAS6, POLR2K, SSBP1, PSMD14, PSMB7, YBX1, NME1	GCLM, SLC16A1, ADRM1, EIF2S2, DPM1, CCT6A, PSMD2, IFI30, SLC7A5, CEBPG, CTSL, PRDX4, RPA3, ILF2, TUBB, KPNA2, UBE2S, NUDT1, RAD21, CKS2, MTHFD2, GGH, MCM6, EZH2, GPSM2, CCNB1, MCM3, PCNA, MCM2, HMGB2, KIF23, BIRC5, CDKN3, MYBL2, MAD2L1, CDC20, CENPA, CDC6, UBE2C, CDK1, TRIP13, NCAPD2, RFC4, TOP2A, FOXM1, KIF2C, CCNA2, MELK, DLGAP5, KIF14, NCAPH, CKS1B
REACTOME_DNA_REPLICATION	5.90134e-19	2.61904e-17	-0.659625	-2.82427	122	-2.82427	POLD4, RPS27A, CDC26, ANAPC2, PSMB10, PSMB5, UBA52, PSME1, POLE4, ANAPC16, KPNA6, PSMF1, PSMD10, ANAPC10, PSMA5, PSMB9, UBC, ANAPC11, PSMA7, KPNA1, SKP1, UBE2D1, PSMD4, UBB, PSMB4, PSMD14, PSMA1, PSME4, RBX1, PSMB7, PSMD1, PSMB6	ORC3, PSMB1, POLD2, ORC4, PSME3, PSMA6, UBE2E1, PSMC5, PSMC6, FZR1, PSMD12, PSMD6, CDC16, PSMD9, PSMA4, PSMC1, PSMC4, PSMC2, ANAPC5, CDC23, PSMD13, ANAPC4, PSMA3, PSMD8, PSMD11, PSMB8, ANAPC15, PSMD2, ORC5, PSMD7, PSMC3, PSMB2, CDC27, ANAPC7, PSMD3, PSMA2, CUL1, PSME2, PSMD5, ANAPC1, RPA3, ORC2, PRIM2, POLE3, RPA1, UBE2S, KPNB1, RPA2, RFC1, DBF4, SKP2, RFC2, RFC5, CCNE1, LIG1, MCM5, MCM6, POLD1, …
REACTOME_S_PHASE	7.69476e-22	4.55329e-20	-0.635519	-2.82839	157	-2.82839	PTK6, CDKN1A, POLD4, RPS27A, CDC26, ANAPC2, PSMB10, PSMB5, UBA52, PSME1, POLE4, ANAPC16, PSMF1, AKT1, PSMD10, MAX, CDK7, ANAPC10, PSMA5, PSMB9, UBC, LIN52, ANAPC11, PSMA7, TFDP2, CCND1, SKP1, UBE2D1, PSMD4, UBB, PSMB4, PSMD14, PSMA1, PSME4, RBX1, PSMB7, PSMD1, E2F4, CCNH, PSMB6, MNAT1	ORC3, PSMB1, CDKN1B, E2F5, GSK3B, POLD2, ORC4, PSME3, PSMA6, UBE2E1, PSMC5, PSMC6, FZR1, PSMD12, CABLES1, PSMD6, CDC16, PSMD9, PSMA4, MYC, PSMC1, PSMC4, PSMC2, ANAPC5, CDC23, PSMD13, AKT2, ANAPC4, PSMA3, PSMD8, PSMD11, PSMB8, ANAPC15, PSMD2, ORC5, PSMD7, ESCO1, PSMC3, PSMB2, CDK4, CDC27, ANAPC7, STAG2, PSMD3, RBBP4, PSMA2, CUL1, PSME2, PSMD5, PDS5B, ANAPC1, PDS5A, RPA3, RB1, AKT3, ORC2, PRIM2, LI…
REACTOME_DNA_DOUBLE_STRAND_BREAK_REPAIR	5.05788e-20	2.54954e-18	-0.658409	-2.82984	126	-2.82984	POLD4, ERCC1, RPS27A, UBXN1, LIG4, BABAM1, POLL, SIRT6, UBA52, HUS1, POLE4, KDM4A, RAD51B, POLM, TP53BP1, EME2, UBC, SUMO1, NHEJ1, ERCC4, UBB, PPP4C, TDP2, PIAS4, RAD17, PPP4R2, UBE2N, ABL1, XRCC4, TP53, MUS81, EYA3	POLD2, UBE2V2, ATR, SPIDR, HERC2, WRN, SLX1B, KAT5, MAPK8, EYA4, RTEL1, RAD50, APBB1, SUMO2, POLK, ATM, XRCC5, SLX4, KDM4B, LIG3, UBE2I, BAP1, UIMC1, RAD51D, RNF8, RNF4, SMARCA5, ATRIP, RAD9B, XRCC1, PARP1, XRCC6, RAD52, NBN, BRCC3, TIPIN, RPA3, RHNO1, EYA1, PPP5C, POLE3, RPA1, PRKDC, KPNA2, RBBP8, PALB2, TDP1, RPA2, TOP3A, RIF1, MDC1, RNF168, RAD9A, BAZ1B, RAD1, RFC1, RAD51C, RMI2, RFC2, PAXIP1,…
YU_MYC_TARGETS_UP	2.71064e-15	9.22296e-14	-0.819026	-2.83346	41	-2.83346	TSPAN4, YBX3, STRAP, HNRNPLL, TXN	CLIC4, FAM136A, NUDCD2, DCTPP1, NUP54, FDPS, UCHL5, TFDP1, KPNA2, UBE2S, IDI1, HMGN2, CKS2, RRM1, CCNB1, PCNA, RACGAP1, HMGB2, BIRC5, ANLN, DTL, CDKN3, BUB1, CCNB2, GMNN, CDK1, TOP2A, ECT2, PLK1, AURKA, E2F8, KIF20A, BRCA2, ASPM, CKS1B, MKI67
KEGG_CELL_CYCLE	1.06715e-19	5.2496e-18	-0.671846	-2.84274	117	-2.84274	CDKN1A, TGFB1, GADD45B, CDKN2B, GADD45A, ANAPC13, CDC26, ANAPC2, SMAD2, YWHAB, CDK7, ANAPC10, ZBTB17, YWHAG, TGFB3, ANAPC11, TFDP2, CCND1, SKP1, TGFB2, SMAD3, ABL1, RBX1, E2F4, TP53, MDM2, CCNH, CDKN2A, CCND2	ORC3, CDKN1B, E2F5, HDAC1, GSK3B, ORC4, YWHAZ, FZR1, ATR, MAD1L1, CDC16, YWHAE, MYC, SMAD4, CREBBP, ANAPC5, CDC23, ANAPC4, CDKN2C, ATM, ORC5, EP300, CDK6, CDK4, CDC27, ANAPC7, CCND3, STAG2, MAD2L2, E2F3, HDAC2, CDKN2D, CUL1, ANAPC1, RB1, ORC2, TFDP1, CDC14A, PRKDC, RBL2, BUB3, RAD21, YWHAH, STAG1, CDC25B, E2F1, DBF4, SKP2, SMC3, CCNE1, SMC1A, MCM5, WEE1, MCM6, CHEK2, CDK2, ORC6, CCNB1, CDC25A, MC…
WHITFIELD_CELL_CYCLE_G2	2.56058e-21	1.47251e-19	-0.643421	-2.84326	150	-2.84326	HCP5, TMEM132A, MALAT1, PCED1A, CFD, LTBP3, HINT3, STK17B, UBXN11, ZNHIT2, NMB, STAT1, RNF141, DET1, TTC38, CYTH2, SORL1, CDKL5, NLRP2, KDM4A, TUBB2A, DNAJB1, TYSND1, DCAF7, STAT5B, VTA1, FADD, AP3D1, TRMT2A, TUBA1A, VPS25, PPP1R2, MEPCE, MGAT2, HIPK2, FAN1	ALKBH1, CDKN1B, FZR1, TIMP1, TRIM69, CDC16, MET, NR3C1, NFIC, MTCL1, KIF5B, KATNA1, DHX8, IFNAR1, ENTPD5, NCOA5, PKNOX1, CDKN2C, RDH11, TNPO2, CDR2, ATL2, BRD8, TUBA4A, TUBB4B, CFLAR, CASP3, NIPBL, KATNBL1, GABPB1, PIF1, ARMC1, TRIM59, HP1BP3, KBTBD2, MUC1, BCLAF1, ZNF587, ASXL1, RANGAP1, SV2B, RHNO1, WSB1, TUBB, CKAP2, TUBD1, HSPA2, C2orf69, FAM110A, TTF2, KPNA2, KLF6, BUB3, SAP30, CEP350, CBX5,…
KAMMINGA_EZH2_TARGETS	9.24405e-16	3.31083e-14	-0.832773	-2.85091	39	-2.85091	SETDB1, NAP1L1, AHCY	CUL2, PPP1CC, RPA3, EED, IPO5, TFDP1, HAT1, KPNA2, XPO1, RFC1, DBF4, CDCA7, RRM1, MCM3, PCNA, MCM2, TOPBP1, MAD2L1, CCNB2, GMNN, PRC1, RBL1, SMC4, NEK2, AURKB, TACC3, TOP2A, PRIM1, ECT2, NUSAP1, POLE2, AURKA, MCM4, SMC2, CDCA5, MKI67
KAUFFMANN_DNA_REPAIR_GENES	2.4556e-26	2.13323e-24	-0.613473	-2.85465	215	-2.85465	ENDOV, TP53I3, CDKN1A, MPG, MBD5, POLD4, ERCC1, MGMT, ERCC2, CETN2, GADD45A, GTF2H5, CIB1, LIG4, POLB, PNKP, SMUG1, POLL, TEP1, UBE2B, CSNK1D, HUS1, POLE4, PMS2P4, PMS2P1, RRM2B, ERCC6, RECQL5, RAD51B, FANCF, ATRX, CDK7, ERCC5, ALKBH3, NEIL2, POLM, XAB2, CRY2, TP53BP1, TOP3B, SUMO1, POLI, MMS19, ERCC4, WRNIP1, PMS2P5, OGG1, TINF2, ERCC3, GTF2H1, UBE2A, UBE2D3, RAD17, DDB1, RUVBL2, UBE2N, ABL1, PA…	ALKBH1, UBE2L3, ALKBH2, POLD2, UBE2V2, ATR, MTOR, WRN, TERF1, MAD1L1, APTX, RAD23A, NTHL1, MLH3, XPA, PARP4, POLG, UBE2D2, MBD1, GTF2H3, RAD23B, UBA1, POLG2, ERCC8, RAD50, MBD2, XPC, APEX1, TOP2B, POLK, ATM, XRCC5, PMS2, CETN3, CSNK1E, LIG3, UBE2I, MBD3, TDG, PMS1, RAD51D, TOP1, NUDT3, APEX2, MBD4, MAD2L2, TREX1, RAD9B, RBBP4, XRCC1, FANCL, MUTYH, PARP1, GTF2H2, XRCC6, FANCE, WDR33, RAD52, NBN, R…
FISCHER_G1_S_CELL_CYCLE	9.10954e-23	5.99907e-21	-0.645971	-2.87548	161	-2.87548	TLR6, REEP1, FOSB, ADCY6, DLGAP1, LIPH, DNAJC6, NR4A3, SPIN3, CDH24, GLCCI1, ABHD4, TNS2, DUSP10, SMPD1, COL4A4, EAF2, ARID5B, PEX11B, CNNM3, OSGIN2, MRC2, USP18, TTLL7, MNT, ANKRA2, GCLC, DNAJC3, MBNL2, RNPC3, BBX, MAN1A2, TENM3, RABIF, C1GALT1, TMCC1, ANK3, TP53INP1, ASPH, JUND, ABCA5, OGT, PEX13, TMEM243	MDM1, LCMT2, RIMKLB, NCOA7, SSBP2, USP53, IGF1R, TIFA, OSBPL6, ICMT, GK, CCND3, ADCK2, TREX1, ZMYND19, SVIP, ZRANB2, TXNRD1, IVNS1ABP, SLC38A2, TRIM45, AHI1, FANCE, PANK2, CTPS1, INSR, ZBTB14, TIPIN, NPAT, YEATS4, ABHD10, AP3M2, INSIG2, MAP2K6, RBBP8, RPA2, MSH6, DCLRE1B, SP1, CASP2, MSH2, DCLRE1A, SLBP, MITF, AKAP5, ACYP1, NASP, E2F1, ARGLU1, PAQR4, RFC2, CCNE1, RFXAP, KLF5, CHAF1B, MNX1, CENPQ,…
HORIUCHI_WTAP_TARGETS_DN	5.53646e-33	7.53512e-31	-0.613288	-2.89911	276	-2.89911	NEGR1, CRIP2, RAB3B, DKK1, GNG10, FSD1, C21orf91, RPL22L1, ANKRD46, STUB1, RNF11, RPL13A, RPL3, RPL13, NMT2, GSKIP, RASSF2, EEF1B2, TPP1, EBPL, TRBC2, RPL15, STYX, CXADR, CD44, ARHGAP18, RPL7A, TMEM245, TMEM33, FECH, CAT, WDFY1, TMEM106B, TWF1, ARSB, ENAH, DCXR, ATXN10, SYT1, LEPROTL1, SMAD2, LAMP2, LXN, ATG9A, TMEM64, USP38, LDHB, NLN, C12orf57, FLNA, PURB, UHMK1, CNN2, MBTPS2, TFB2M, TM9SF3, C1…	BCAP29, ING3, KLHL8, HACL1, CCT7, C1QBP, GLS, PALD1, BNIP2, IMPDH2, PGRMC2, FASN, CCDC86, DPY19L1, GMFB, COX7B, ENY2, IFNAR1, ABCD3, SMAD5, PPM1A, ZNF106, HSP90AA1, LIN7C, LRP8, GSPT1, TIMM50, CANX, AKR1B1, PIM3, CDC27, FBL, LSM4, ODC1, ZDHHC20, SEPHS1, NAA50, NRARP, COQ3, WTAP, EDEM1, PI4K2B, ATP2C1, UBXN2A, GSR, NAA15, NUP98, MAVS, PAPOLA, B4GALT6, HMGCR, CSK, PGK1, IPO11, HNRNPA3, ARL5B, PLP2,…
VANTVEER_BREAST_CANCER_METASTASIS_DN	2.76614e-19	1.29818e-17	-0.718269	-2.91888	93	-2.91888	FLT1, NMB, GNAZ, SERF1A, EXT1, PRAME, MCCC1, STX1A, TSPYL5, PITRM1, PIR, MTMR2, RRAGD, AGFG1, RAB6B, MGAT4A, HACD2	NDRG1, KIF21A, MAPRE2, CDK16, CA9, LPCAT1, PAQR3, DEGS1, MRPL13, CMC2, PSMD2, PSMD7, PTDSS1, TMEM65, SLC7A1, SYNCRIP, TFRC, ASNS, ARMC1, IVNS1ABP, GBE1, PGK1, INTS7, CTPS1, OXCT1, MLLT10, GMPS, TMEM45A, SACS, UCHL5, MTDH, VEGFA, CTSV, RAD21, DCK, CDC25B, PFKP, HMGB3, CKS2, GGH, STK3, MCM6, EZH2, TK1, GPSM2, STMN1, ADGRG6, ORC6, BIRC5, DTL, CENPN, NDC80, BUB1, MAD2L1, CCNB2, SLC2A3, CENPA, SPC25, …
KAUFFMANN_DNA_REPLICATION_GENES	2.81266e-22	1.74002e-20	-0.676344	-2.93211	129	-2.93211	S100A11, POLD4, CTBP2, CD28, TYMP, LIG4, POLB, PNKP, CDC34, POLL, TEP1, UBE2B, POLE4, PPP2CB, POLM, PTMS, CDK2AP1, TOM1L2, NT5M, LAMTOR5, PPIA, NAP1L1, RBMS1, ABCF2, POLI, WRNIP1, SSBP1, PURA, UBE2A, RAD17, POLRMT, SUPT5H, REPIN1	ORC3, PPP2CA, POLD2, ORC4, PPP2R1A, KAT7, NFIC, EIF5A, NFIA, IGHMBP2, POLG, UBA1, POLG2, MYBBP1A, HTATSF1, MCM3AP, CTBP1, ORC5, LIG3, TSPYL2, NCOA6, TREX1, RBBP4, MCM9, TNIP1, TMX1, SET, TFAM, WDR33, RPA3, UBP1, RBM14, ORC2, CHRAC1, PRIM2, REV1, PPP2R1B, PPP2R3B, POLE3, RPA1, RPA2, MSH2, RAD9A, NFIB, DEK, IGF1, DUT, RFC1, RFC2, SMC3, RFC5, CHAF1B, SMC1A, LIG1, MCM5, MCM6, POLD1, RRM1, CDK2, POLA2…
LI_WILMS_TUMOR_VS_FETAL_KIDNEY_1_DN	6.32815e-24	4.37929e-22	-0.670319	-2.93299	144	-2.93299	ABCA2, NELL2, SV2A, GPC1, MYL6B, SCRN1, SIX1, FZD7, CACNB3, NCBP2, LRP4, NAP1L1, ESYT1, STRAP, GCN1, ACP1, HINFP, YAF2, ST6GAL1, TARBP2, CCT3, NME1, PCBP2, CCND2	SLC16A1, DLG5, YWHAZ, DDX1, SS18, TP53BP2, PPP2R2A, MAP4K4, PRRC2B, MLXIP, SNRPF, PRPF40A, CADM1, WASF3, GREB1, XRCC5, LIG3, NOLC1, BTAF1, FAM216A, CRABP2, DKC1, SRPK1, XPOT, GTF3C2, SHMT2, RSRC2, ASNS, TXNRD1, PARP1, TIA1, UCK2, ADIPOR2, NR2C1, PBX3, ANKLE2, BCL7A, CHN1, DDX23, ROR2, FADS2, SNRPA1, BAZ1A, PRIM2, EYA1, NUP188, ILF2, SACS, POLE3, CXCR4, ZNF516, KPNA2, BUB3, MSH6, TCERG1, CBX5, MSH…
FARMER_BREAST_CANCER_CLUSTER_2	1.08505e-20	5.82928e-19	-0.918567	-2.94531	32	-2.94531	RRS1, MTFR1	MRPL15, RB1CC1, SLC25A32, MTERF3, ARMC1, PRKDC, NDC80, BUB1, MAD2L1, CCNB2, CENPA, PRC1, KIF4A, TPX2, RAD54B, PTTG1, NEK2, NUSAP1, CCNA2, ATAD2, MCM4, MELK, KIF20A, CEP55, KIF11, BUB1B, NCAPG, ASPM, CENPE, KIF15
MITSIADES_RESPONSE_TO_APLIDIN_DN	1.33242e-31	1.60008e-29	-0.63793	-2.95147	228	-2.95147	PPP1R16B, SYK, DEPTOR, NOTCH2, ALDH5A1, ATP8A1, MAGED1, RASSF2, PLEC, EDA, TTC3, TBL1X, RAB4A, RCAN1, CPNE3, SCAMP1, DERL1, RAP2A, CLTC, PDXK, EIF4B, KAT2B, WSB2, AGBL5, MAN1A2, AP3D1, PRKAR2A, AHCY, RNGTT, PIK3CB, FERMT1, TPGS2, MRPL19, RAB11A, GCN1, IMPDH1, SUMO3, AKAP11, ATXN1, AVL9, TOMM20, PODXL, URI1, FAM120A, CMPK1, TRAF3	CUL3, FAM168B, ACLY, CSNK2A1, NSDHL, LPCAT1, MYC, ZC3HAV1, CASP6, AGPAT5, BICD2, UBE2G2, NF2, PPAT, IQGAP1, POLR2B, CAD, EDEM3, OSBPL8, HEATR1, TEX2, LYPLA1, GNB1, EIF3A, DROSHA, ZFP64, PSMD2, EIF4G1, KCTD12, DENND1B, ELAVL1, PRKCA, FUT8, SLC7A1, TRRAP, SF3B1, NUDT3, NUP210, CTNNA1, PTPN11, CALM3, CHD4, RSRC1, HADH, ANKRD10, HDGF, MTMR4, ZNF22, NAA15, HDAC9, TRAM2, TARDBP, USP7, DCP2, CAMSAP1, GP…
WP_DNA_IRDAMAGE_AND_CELLULAR_RESPONSE_VIA_ATR	4.57051e-19	2.0507e-17	-0.756372	-2.96448	75	-2.96448	POLB, SMARCAL1, HUS1, RECQL5, TP53BP1, UBE2D3, RAD17, PML, TP53, MDM2	ATR, UPF1, HERC2, WRN, CEP164, MCPH1, XPA, TRIM28, EEF1E1, RAD50, ATM, XRCC5, BCL6, UIMC1, ATRIP, SMARCC2, PARP1, RAD52, NBN, BRCC3, PPM1D, CLK2, RPA1, PRKDC, MLH1, RBBP8, PALB2, TDP1, RPA2, TOP3A, MDC1, SP1, MSH2, DCLRE1A, RAD9A, RECQL, RAD1, E2F1, RFWD3, SMC1A, USP1, RMI1, CHEK2, CDK2, FEN1, CDC25C, PCNA, MCM2, RAD51, TOPBP1, RECQL4, BARD1, BRIP1, CDK1, EXO1, CHEK1, FANCA, FOXM1, PLK1, CDC45, B…
CHICAS_RB1_TARGETS_GROWING	2.29693e-25	1.80353e-23	-0.660492	-2.9678	168	-2.9678	LIN7A, RUNX1T1, KCNK2, STXBP6, BGN, CORIN, TOX, TNFSF4, CAV1, DPYSL3, IDH2, LMNA, TTC3, RALGPS2, PTN, JAM2, HERC4, ANXA3, LXN, ATRX, PCOLCE, PCK2, PSPH, PGAP1, MEST, STMN3, DPF3, C1orf21, CDKN2A	HPRT1, GPC6, TBL1XR1, FABP5, NLRP1, CASP6, NFXL1, SLFN11, LTBP2, ALDH1L2, TIFA, NFYB, MEIS2, CEP57, DDIT4, FBXO11, PDGFD, CLU, SMARCC1, TSPAN5, RNF138, CACYBP, ANKRD13A, SHMT2, ASNS, ZNF22, TRAM2, PPIG, CHAC2, ANKRD28, EZR, NREP, CERS6, ITGB3BP, IMPA2, EIF4EBP1, SLC1A4, DOCK10, RPA3, TMEM97, GMPS, SUPT16H, DHCR24, PSAT1, HAUS1, LSM2, PYGL, SPIN4, TMEM106C, RBBP8, TPR, CTDSPL2, MSH6, JADE1, RIF1, …
WU_APOPTOSIS_BY_CDKN1A_VIA_TP53	1.89787e-18	8.2436e-17	-0.828372	-2.9814	50	-2.9814	TUBB4A, CDKN1A, TCN2, BIRC2, TUBA1A, NPM1	TRIM44, ZNF84, TUBB3, ZBTB5, HNRNPA2B1, VEGFA, CDC25B, PARP2, P4HA1, MCM6, RRM1, HMGB1P5, UBE2T, CCNB1, MCM3, TYMS, MCM2, RACGAP1, HMGB2, ANLN, SPDL1, BUB1, PBK, UBE2C, PRC1, TPX2, WDHD1, CDK1, EXO1, MIS18BP1, AURKB, TTK, AURKA, NCAPD3, ATAD2, MCM4, KNTC1, SMC2, CEP55, DLGAP5, FANCI, NCAPG, ASPM, MKI67
FURUKAWA_DUSP6_TARGETS_PCI35_DN	4.55874e-19	2.0507e-17	-0.790895	-2.99196	61	-2.99196	PDLIM2, HPCAL1, INAFM2, MAP7, IVD, LAMB3, PMEPA1, SIPA1L3, KHDRBS3, NEDD4L, WDR3	EBNA1BP2, RTEL1, PHLDA2, ADORA2B, PRMT5, RIOK1, WDR5, CKAP2, TCHP, CTNNAL1, PDSS1, KNSTRN, MCM5, RRM1, MAFF, MTFR2, ORC6, CCNB1, RACGAP1, DTL, SYNE3, PBK, CCNB2, CENPA, PRC1, TPX2, NCAPD2, RFC4, AURKB, SHCBP1, STIL, ARHGAP11A, KIF2C, HJURP, PRIM1, NUSAP1, CCNA2, AURKA, BLM, MCM4, KIF20B, CCNE2, CEP55, DLGAP5, KIF11, LAT2, NCAPG, ETS1, POLQ, CENPF
VECCHI_GASTRIC_CANCER_EARLY_UP	1.00051e-42	4.0851e-40	-0.617032	-3.00996	353	-3.00996	SHANK3, SPP1, IFITM1, EPHB2, CSPG5, C9orf24, S100A11, S100A6, IFI6, ISG15, CDH17, PIEZO1, GAS5, ZNF792, ZFAS1, LINC01004, SLC6A8, MACC1, ZFP41, TMEM158, FAM83H, GUCY2C, CLN8, IER5L, ZNF117, AJUBA, CRIP1, FAR2, RPS21, CTSB, PFDN4, MRPS17, KIF9, PCBD1, ZIC2, STK31, PDP1, GSS, CHI3L1, CDC34, RNF123, DPP3, EFNA4, SLC39A4, SLC52A2, HUS1, PDCD6, NCBP2, ITPA, SLC28A3, TBCB, UCHL3, SCYL1, MAGEA3, KLHL21,…	MRPS16, HOXC6, TIMM13, TRMT6, PGRMC1, SPIDR, ABHD12, RBM19, ZNF592, NSUN5, BMS1, CDK12, EBNA1BP2, PRMT1, SOD2, WDR77, SHQ1, RP9, EFTUD2, ABHD11, ZNF511, ACAA2, NUDT6, EML4, SLC4A11, MIPEP, IDH3B, DHX8, SMARCA4, EIF3B, NAA25, RPN1, PITPNB, RBM26, HSPH1, HSPE1, SEMA4B, MRPL13, ASS1, PSMB8, FUBP1, PHF20, ATG16L1, CALML4, LRP8, PRELID1, SFXN4, CYC1, NEAT1, TNRC18, LACTB2, SAC3D1, CDK6, NELFCD, CPLX1,…
LINDGREN_BLADDER_CANCER_CLUSTER_3_UP	1.7334e-38	4.42341e-36	-0.634671	-3.01744	284	-3.01744	REEP6, TTC39A, MORN2, ANXA4, EPHX1, BCAR3, NQO2, PEPD, DYNLT3, SNTA1, IDH2, ERBB2, BLVRB, ACOX1, TSC22D2, TWSG1, RASSF2, TESK2, MLF1, KIFAP3, CRIPT, RGS16, OSGIN2, SIRT2, AKR7A2, AP1S2, VAMP7, COPB2, PYCR1, HMOX1, RCAN1, PEBP1, NEU1, SEC23B, MRPS12, ZYG11B, CPD, ZNF148, MAGEA6, CSTF3, ACOT2, OSBP, PPA2, SNX4, PIGC, EID2, KPNA4, NETO2, SERP1, ATP6V1C1, TMED5, TNFAIP1, ANKRD27, RHPN2, TFG, PRDX1, A…	MORC4, GNPAT, TAF11, BCL2L1, C5orf22, TRMT6, NXT2, RTN3, ALAS1, MED8, MAPRE1, ZNF286A, PIK3AP1, PARD6B, PSMC4, RRP1, COX7B, FAM136A, AK2, PPAT, PRPS2, PLAGL1, HSPD1, USP14, NUCB2, NCEH1, RPN1, TOM1L1, TLK2, CDKN2C, ARRB2, PSMD11, SLFN11, ASS1, PXMP4, ADAM17, CCSAP, SLC11A2, RNFT2, TGFBRAP1, GMCL1, GCA, LIG3, SAC3D1, METTL2A, RAF1, BTG3, NAA50, ARHGEF26, TFRC, NCOA6, ACADM, MAD2L2, XPOT, OTULIN, P…
WANG_RESPONSE_TO_GSK3_INHIBITOR_SB216763_DN	2.79617e-41	8.15484e-39	-0.628665	-3.01789	311	-3.01789	ARRB1, FUT7, HSPA1B, HSPA1A, ITGB5, DISP2, NCS1, ITGA5, CD38, PDGFA, PDCD4, PAIP2, PTPRE, F2RL3, LACC1, MOCS3, PIM2, EAPP, PLXNA1, ARHGAP44, MIF, CD151, ATG101, DBN1, EXOSC4, TCTN2, TRMT10C, ACY1, SERPINB8, CCPG1, TGFBR1, LY6E, MAF1, NCF1, RFTN1, RRP12, POLR3H, CITED2, MRPS12, DLX1, RAB18, HERPUD1, EHD1, SLC9A3R1, TFB2M, SEL1L3, DNAJA1, NOL6, DNAJC19, TFDP2, MCAT, NIP7, SDF2L1, TIPARP, ST8SIA4, N…	PREB, FAM32A, SLC16A1, WDR48, KLHDC2, NDRG1, CHST11, UTP15, KLHDC3, CABLES1, SUN2, EBNA1BP2, LPCAT1, MYC, FABP5, FOS, RB1CC1, FASN, TSFM, EIF5AL1, TDRKH, RUVBL1, ALOX12, FAM136A, FKBP4, CTDSPL, PTPN7, ITGA4, AHSA1, SLC6A6, CDC42EP3, JADE2, URB2, RNF122, HSPH1, HSPE1, APBB1, HSP90AA1, LRP8, DHCR7, MSN, ETV5, RRP7A, NUDT5, EXOSC5, RNMT, UMPS, TUBA4A, TLE4, TSR1, SLC7A5, TBC1D15, ARL4C, GK, TFRC, SL…
REN_BOUND_BY_E2F	4.09644e-20	2.11718e-18	-0.824549	-3.04259	55	-3.04259	SUPT4H1, TP53	CSTF1, UMPS, NAP1L4, E2F3, HLTF, RPA3, BRD2, RB1, PRIM2, PRKDC, MLH1, BUB3, CBX5, MSH2, DUT, HMGB3, DBF4, RFC2, MCM5, HMGB1, MCM6, POLD1, RRM1, TK1, CDK2, POLA2, CDC25A, MCM3, FEN1, PCNA, POLA1, RAD51, E2F2, UNG, NDC80, MAD2L1, BARD1, CENPA, CDC6, RAD54L, RBL1, CDK1, PTTG1, SMC4, CHEK1, RFC4, TTK, TOP2A, ORC1, CCNA2, RFC3, SMC2, CENPE
MORI_LARGE_PRE_BII_LYMPHOCYTE_UP	8.03313e-21	4.37324e-19	-0.760543	-3.04524	80	-3.04524	ZNF358, CDKN1A, ENPEP, LGALS1, IDE, TUBA1A, CALM2, TXN, PPP2R5C	PSMC1, ANAPC5, SMARCA4, CDKN2C, CMC2, SMARCC1, TUBB4B, SLC29A1, RBBP4, HNRNPAB, XRCC6, CBX1, PRDX4, RANGAP1, HAUS3, TUBB, HMGA1, ALYREF, RAN, KPNA2, UBE2S, BUB3, RAD21, SLBP, HMGN2, FANCC, HMGB3, NUCKS1, ANP32E, LIG1, HMGB1, MCM6, CDCA7, RRM1, CENPL, STMN1, CCNB1, MCM3, KIF22, MCM2, RACGAP1, CDCA3, LMNB1, KIF23, ASF1B, DTL, CDKN3, NDC80, MYBL2, CCNB2, CDC20, CENPA, PRC1, CDK1, SMC4, RRM2, TTK, MC…
TANG_SENESCENCE_TP53_TARGETS_DN	1.49278e-20	7.9156e-19	-0.869178	-3.04561	43	-3.04561	ADARB1, PDP1, CTH, TCF4	TFAM, EXOSC9, NUP62, DBF4, FOSL2, EZH2, TK1, NRGN, CDC25A, RACGAP1, LMNB1, KIF23, BIRC5, BUB1, PBK, CCNB2, CDC20, BARD1, CENPA, UBE2C, PRC1, KIF4A, TPX2, CDK1, PTTG1, SMC4, NEK2, AURKB, TTK, TOP2A, NUSAP1, CCNA2, FBXO5, KIF20B, SPAG5, KIF20A, KIF11, PLK4, CENPE
VILLANUEVA_LIVER_CANCER_KRT19_UP	4.86806e-26	4.05639e-24	-0.691423	-3.05763	146	-3.05763	GABRB3, P3H4, RFX3, BTBD3, SERGEF, ZNF354A, AP1G2, AGO1, IFT57, RIC8B, CCDC28B, GPR157, GNPTAB, RAB13, COL22A1, CDS1, CYTH2, PCYOX1L, ZNF605, MAPK13, GLMN, SOX4, SIPA1L3, METTL9, TUG1, NAP1L1, PDZD8, ZNF532, USP4, ZNF263, MEX3C, ZNF397, ZBED5, PTPRA, OLA1	EPC1, TRMT6, ZNF300, DDX27, INTS4, CA5BP1, DNM1L, IFFO2, SUMO2, DROSHA, FUBP1, STRBP, ADAM17, DHRS13, RBPJ, WDR75, RAE1, ARID2, TDG, STK4, SFI1, NCOA6, CWC22, SFMBT1, ARID3A, NR6A1, RRP1B, UPF3B, THOC1, KIAA1958, METTL8, ZNF678, PHTF2, HMGXB4, GOLGA3, MAP3K4, ALMS1, KLHL42, USP28, ZNF292, ANP32B, CEP290, DCLRE1B, C2CD5, CASP2, HK2, GPD2, CDC25B, TAF5, CENPM, EMC3-AS1, PIGA, DCLRE1C, USP37, MCM6, …
MANALO_HYPOXIA_DN	2.1511e-38	5.16643e-36	-0.645741	-3.05907	272	-3.05907	NCS1, ID1, MCFD2, FAM86B1, RPP40, POLR2L, PPARD, DGCR11, MAP2K3, IDE, RITA1, MRPS12, GPD1L, SAR1B, GCSH, URB1, PDCD2, SRM, C20orf27, RSAD1, ABCF2, FERMT1, ATIC, SNAPC5, VWA8, TOR3A, POP5, UBIAD1, AASDHPPT, AIMP2, CISD1, ELK1, GNPDA1, RRP15, POMT2, SEC23IP, AMDHD2, TSEN2, LBHD1, RRS1, PCYT2, UTP14A, PSME4, MRPL40, NEK4, CIAO1, PNO1, GTPBP4, GATB, PAIP1, BYSL, NME1, NOP16, NAT10	NLE1, MFN2, POLD2, PRMT7, PSME3, RRP9, MRPL46, C1QBP, EBNA1BP2, NCLN, NARS2, DDX19A, FBXO42, WDR77, USP39, GLRX2, FASN, TSFM, TRAF3IP3, HACD3, ARMC6, PWP2, RRP1, SNRPD3, RUVBL1, EEF1E1, EIF2S1, FAM136A, LETM1, GEMIN6, HMBS, PPAT, WDR12, C3orf52, PUS1, CAD, ELOVL6, SLC5A6, SLC1A5, GRWD1, URB2, WDR74, HEATR1, PSMD11, FXN, COA7, LRP8, SLC11A2, DHCR7, NDUFAF4, SLC25A15, TELO2, EIF2B3, NOLC1, DDX18, D…
WHITFIELD_CELL_CYCLE_LITERATURE	4.02947e-20	2.10927e-18	-0.870097	-3.0607	44	-3.0607	CDKN1A	E2F5, CCNG2, CDKN2C, CDKN2D, NPAT, MSH2, SLBP, CDC25B, NASP, E2F1, CKS2, CCNE1, MCM6, RRM1, CCNB1, CDC25A, CDC25C, CCNF, PCNA, TYMS, MCM2, RACGAP1, BIRC5, CDKN3, BUB1, CCNB2, CDC20, CENPA, CDC6, DHFR, CDK1, RRM2, TOP2A, CCNA2, PLK1, AURKA, KIF20A, CCNE2, CDC45, BRCA1, BUB1B, BRCA2, CENPF
BENPORATH_PROLIFERATION	1.03369e-26	9.17509e-25	-0.706227	-3.06875	135	-3.06875	S100A11, NCS1, CSTB, IDH2, MARCO, RIT1, TMEM14A, WDR26, CSNK1G1, SMAD2, KDELR2, TMSB10, NDUFB5, PURB, DAP3, FAM3C, ASF1A, PRPF18, PPIL1, ARF1, NFE2L3, ANKRD27, RRAGD, PSMB4, AGFG1, AVL9, MRPL9, RDX, DCUN1D5, GTPBP4, PDCD5, PFDN2, GDI2	PTS, PDCD10, CNIH4, TP53BP2, COX5A, CDC123, EMC8, LGALS8, PSMA3, DESI2, CMC2, LRP8, UGGT1, NUDT5, TFRC, SRPK1, PROSER1, HDAC2, CEBPG, PARP1, SNRPD1, CMSS1, FANCE, CTPS1, GNB4, GART, SLC25A5, SNRPG, HSPA14, PRIM2, ILF2, MAGOHB, RANBP1, SUV39H2, KPNA2, PDSS1, CTSV, KNSTRN, DTYMK, MSH2, DEK, NMI, CENPM, DBF4, CSE1L, CKS2, CHAF1B, CDCA7, EZH2, GPSM2, STMN1, MTFR2, GINS3, UBE2T, MND1, MCM3, CDT1, GGCT…
VERNELL_RETINOBLASTOMA_PATHWAY_UP	1.47288e-22	9.3965e-21	-0.808655	-3.08444	65	-3.08444	CDKN1A, MANEAL	HACD3, CNOT6L, SNTB2, KCNK1, BTG3, PBX3, KANK2, TMEM97, EED, NPAT, HAUS1, FAM161A, TFDP1, RAB27A, KLHL42, SPIN4, EPS8, DCK, SUZ12, SLBP, DEK, MCMBP, SKP2, CCNE1, VRK1, UBR7, RMI1, RRM1, CDCA7L, EZH2, CDC25A, FEN1, PCNA, DONSON, HMGB2, ASF1B, CDCA4, E2F2, RECQL4, RAD51AP1, ESCO2, BARD1, FANCA, RFC4, RRM2, MCM7, CENPK, RFC3, BLM, ATAD2, TCF19, POLD3, CHAF1A, MCM4, FAM111A, MELK, FBXO5, CDCA5, MCM8,…
REACTOME_MITOTIC_PROMETAPHASE	1.49822e-30	1.6098e-28	-0.676484	-3.08512	185	-3.08512	TUBB4A, DYNC1I1, NME7, RPS27, CETN2, PPP2R5B, NEK9, MZT2B, MZT2A, B9D2, NDEL1, DYNLL1, CSNK1D, DYNC1I2, TUBB2A, NINL, DCTN1, TUBGCP6, SDCCAG8, PPP2CB, YWHAG, PRKAR2B, DCTN3, SSNA1, DYNLL2, TUBB2B, TUBGCP2, SEC13, CLASP1, TUBA1A, OFD1, CSNK2B, TAOK1, DYNC1H1, PRKACA, PPP2R5C, NUDC, AKAP9, TUBG2, DYNC1LI1, CLIP1, HDAC8, PPP2R5E	PAFAH1B1, PPP2CA, CEP41, DCTN2, CSNK2A2, DYNC1LI2, CSNK2A1, PPP2R1A, MAPRE1, MAD1L1, CEP164, ACTR1A, YWHAE, NUP133, PPP2R5A, EML4, CEP131, TUBB3, NEK6, CEP70, HSP90AA1, CEP57, CSNK1E, TUBA1C, PPP1CC, CEP63, TUBA4A, RANBP2, NEK7, NUP37, TUBB4B, CLASP2, SFI1, STAG2, CENPT, TUBGCP4, MIS12, SEH1L, NUP98, ZW10, MZT1, PPP2R5D, NSL1, ITGB3BP, PDS5B, PDS5A, RANGAP1, TUBG1, AHCTF1, HAUS3, KIF2A, HAUS1, PP…
CHIANG_LIVER_CANCER_SUBCLASS_PROLIFERATION_UP	4.29987e-29	4.18009e-27	-0.703468	-3.1086	150	-3.1086	TRNP1, CKAP4, DDR1, PRKCD, PAG1, P3H4, LHFPL2, ZFAS1, LDLRAD3, TAP1, CTBP2, CYBA, BCAT1, PNMA1, G6PD, FMNL2, GALNT7, IGF2BP3, FUNDC1, DBN1, VEGFB, ARHGAP18, NCK2, ELOVL7, WASF1, YBX3, MAPK13, SOX4, PELI1, NT5DC2, GPD1L, ELF4, SEL1L3, LRRC1, MTMR2, TSC1, ZNF532, TMED3, SLC7A7, ZC2HC1A	TNFRSF21, CHST11, MARCKSL1, CMTM3, PAFAH1B3, UGCG, NCEH1, SLC1A5, PKM, SLC16A3, FAM118A, ATP1A1, PAPLN, TMEM65, TUBA4A, GLIS2, HDAC2, FLVCR1, ARID3A, PTP4A3, PLP2, SLC38A1, MMD, SLC39A10, FHOD3, WSB1, ASRGL1, PLBD1, TTF2, HK2, B4GALT5, SPHK1, ETV4, RMI2, PM20D2, CCNE1, ABCC1, CDCA7, CDCA7L, EZH2, SASS6, ORC6, CCNB1, FEN1, HELLS, MCM2, RACGAP1, HMGB2, CDC7, LMNB1, KIF23, BIRC5, ANLN, DTL, SYNJ2, C…
REACTOME_CELL_CYCLE_CHECKPOINTS	7.43485e-38	1.68647e-35	-0.66494	-3.11978	242	-3.11978	ZNF385A, PCBP4, DYNC1I1, CDKN1A, RPS27, PPP2R5B, RPS27A, BABAM1, CDC26, B9D2, NDEL1, ANAPC2, PSMB10, DYNLL1, PSMB5, UBA52, HUS1, PSME1, DYNC1I2, ANAPC16, YWHAB, PSMF1, PSMD10, ANAPC10, PPP2CB, PSMA5, TP53BP1, PSMB9, YWHAG, UBC, DYNLL2, ANAPC11, SEC13, PSMA7, CLASP1, UBE2D1, PSMD4, TAOK1, DYNC1H1, UBB, PSMB4, PPP2R5C, NUDC, PIAS4, PSMD14, RAD17, UBE2N, PSMA1, PSME4, PSMB7, PSMD1, DYNC1LI1, TP53, C…	ORC3, PSMB1, PAFAH1B1, CDKN1B, PPP2CA, ORC4, PSME3, DYNC1LI2, PSMA6, UBE2E1, YWHAZ, PSMC5, UBE2V2, PSMC6, ATR, PSMD12, HERC2, WRN, PPP2R1A, MAPRE1, MAD1L1, PSMD6, CDC16, PSMD9, KAT5, PSMA4, YWHAE, PSMC1, NUP133, PSMC4, PSMC2, ANAPC5, PPP2R5A, CDC23, PSMD13, RAD50, ANAPC4, PSMA3, PSMD8, PSMD11, PSMB8, PHF20, ANAPC15, ATM, PSMD2, ORC5, PSMD7, PSMC3, PSMB2, PPP1CC, UIMC1, RANBP2, RNF8, CDC27, NUP37,…
MORI_IMMATURE_B_LYMPHOCYTE_DN	4.17079e-25	3.21308e-23	-0.77798	-3.129	85	-3.129	GSN, CDKN1A, ENPEP, LGALS1, RAG1, PCK2, TUBA1A, TXN, PREP	SLC16A1, SMARCA4, CDKN2C, TUBB4B, SLC29A1, SMARCA5, RBBP4, HNRNPAB, UCK2, XRCC6, ACTN4, HNRNPA3, CBX1, PRDX4, HAUS3, TUBB, KPNA2, DCK, CKAP5, SLBP, HMGN2, TUBA1B, HMGB3, ANP32E, MTHFD2, LIG1, IQGAP3, HMGB1, MCM6, CDCA7, RRM1, EZH2, DNMT1, CENPL, STMN1, CCNB1, MCM3, PCNA, MCM2, CDCA3, HMGB2, RAD51, LMNB1, DTL, CDKN3, NDC80, CCNB2, CDC20, CENPA, UBE2C, RAD54L, PRC1, CDK1, SMC4, CHEK1, NEK2, RRM2, T…
BLUM_RESPONSE_TO_SALIRASIB_DN	1.38571e-44	7.06284e-42	-0.651009	-3.13202	306	-3.13202	CRIP2, CD37, FOSB, MOK, ABCC6, ID1, CKB, SGPP1, GAMT, DPYSL3, PDE4A, HMG20B, LTBP3, LMNA, RAB40B, CHST12, TWSG1, SOX11, FZD2, PIAS3, CPS1, DGCR2, RFX5, BFSP1, GALNT2, NRIP1, NME4, NDUFA2, TECR, SKAP1, RAB4A, HS3ST3A1, TUBB2A, NDUFB3, ENC1, PTPN4, TCF4, RGS5, SOX4, CDK2AP1, GALNT1, MRPL23, SLC9A3R1, B4GAT1, ZBTB33, TFE3, PDCD2, PIK3R3, OAZ2, TUBA1A, MEST, SMARCE1, DBP, UBE2N, RBX1, SLC27A2, IRS1	OPN3, HDAC1, ACLY, MAPRE2, FKBP3, MCCC2, MYCBP, TRA2B, SRP9, NTHL1, ADCY9, FOS, FASN, PAFAH1B3, SNRPF, MIPEP, F2R, JUNB, ABCD3, NR2F1, TOP2B, SRSF7, UBE2E3, PKM, PXMP2, CDKN2C, DBR1, HSP90AA1, LSM5, TLE2, ITGB1BP1, LPCAT3, NFYB, MEIS2, DHX9, NPEPPS, CYB5A, TPI1, APC, ANP32A, TNS3, SYNCRIP, TUBB4B, CRABP2, RGS2, CCND3, ANKH, SRSF1, SRSF2, GTF3C2, PACSIN2, SETMAR, DDR2, HNRNPM, PDGFRB, NR4A2, VDAC3…
WP_RETINOBLASTOMA_GENE_IN_CANCER	1.20023e-25	9.8011e-24	-0.781605	-3.14359	85	-3.14359	CDKN1A, CCDC6, PRMT2, MAPK13, RABIF, TFDP2, CCND1, ZNF655, ABL1, TP53, MDM2	CDKN1B, HDAC1, MYC, SMARCA2, CDK6, CDK4, RAF1, CCND3, SIN3A, RBBP4, E2F3, HLTF, FAF1, RPA3, RB1, NPAT, TFDP1, RBBP7, RPA1, PRKDC, SAP30, RPA2, MSH6, DCK, CDC25B, E2F1, SKP2, SMC3, RFC5, CCNE1, SMC1A, HMGB1, WEE1, MCM6, RRM1, DNMT1, POLE, STMN1, CDK2, CCNB1, CDC25A, MCM3, CDT1, PCNA, TYMS, POLA1, HMGB2, CDC7, SUV39H1, ANLN, E2F2, FANCG, CCNB2, BARD1, DHFR, KIF4A, CDK1, CHEK1, RFC4, RRM2, TTK, MCM7…
GAVIN_FOXP3_TARGETS_CLUSTER_P6	1.86038e-24	1.35641e-22	-0.802729	-3.14617	75	-3.14617	FBXW8, MYO1F, UNC119, ALAD, ABHD4, STARD10, LGALS3, IGF2BP3, TGFBR2, SLC39A4, ATF6, SNX9, GEMIN8, ICAM1, DCTD, RPL17, IRF8, TMEM38B	VARS2, IL12RB1, ABCB1, NEDD4, PDCD1LG2, NRN1, TPI1, ODC1, ACOT7, CHDH, RASGRP2, KSR1, TK1, FIGNL1, IL17RB, CCNB1, TYMS, CDCA3, RAD51, CDCA8, BIRC5, GINS2, BUB1, PBK, CCNB2, CDC20, SPC25, MMS22L, RAD54L, TPX2, CDK1, NEK2, AURKB, RRM2, KIF2C, CENPK, NUSAP1, CCNA2, PLK1, AURKA, NCAPG2, SPAG5, KIF20A, CEP55, CDCA5, HMMR, MCM10, BUB1B, NUF2, CLSPN, SPC24, NCAPG, ASPM, MTMR7, CENPE, CENPF, CKS1B
KAUFFMANN_MELANOMA_RELAPSE_UP	1.38409e-23	9.26434e-22	-0.836609	-3.15149	60	-3.15149	CTBP2, HUS1, POLE4, LAMTOR5, PPIA, SUMO1, OGG1, RAD17, CCNH	ORC4, TERF1, GTF2H3, XRCC5, GTF2H2, TFAM, RPA3, TDP1, MSH6, PMS2P3, MSH2, DCLRE1A, DEK, RFC2, RAD18, RFC5, MCM6, CHEK2, ORC6, MCM3, PCNA, RAD51, FANCG, RAD51AP1, GINS2, MAD2L1, GMNN, CDC6, RAD54L, BRIP1, EXO1, PTTG1, NEIL3, SMC4, CHEK1, FANCA, RFC4, RRM2, MCM7, TOP2A, BLM, EME1, CHAF1A, MCM4, SMC2, CDC45, BRCA1, FANCD2, POLQ, CENPF, XRCC2
ISHIDA_E2F_TARGETS	5.9006e-25	4.38039e-23	-0.87751	-3.15825	50	-3.15825		CDKN2C, DCTPP1, RB1, RPA1, KPNA2, SLBP, DUT, HMGB3, DBF4, CCNE1, LIG1, CDCA7, RRM1, EZH2, TK1, STMN1, CDK2, UBE2T, CCNB1, MCM3, FEN1, CDT1, PCNA, HMGB2, RAD51, ASF1B, ANLN, BUB1, CCNB2, CDC20, PRC1, LBR, CDK1, TRIP13, PTTG1, AURKB, RRM2, MCM7, TOP2A, KIF2C, PRIM1, NUSAP1, CCNA2, RFC3, DNA2, E2F8, KIFC1, SMC2, NCAPH, MKI67
ZHAN_MULTIPLE_MYELOMA_PR_UP	2.10811e-24	1.51008e-22	-0.900585	-3.16795	44	-3.16795	GAGE1, MAGEA3, MPC2	MAGEA1, TSR1, SLC19A1, KPNA2, CCDC34, EZH2, CENPL, ZWILCH, UBE2T, CCNB1, TYMS, RACGAP1, BIRC5, DSCC1, CCNB2, UBE2C, SPC25, PRC1, TPX2, CDK1, TRIP13, NEK2, RFC4, DEPDC1B, RRM2, TTK, TOP2A, FOXM1, NUSAP1, AURKA, E2F8, DLGAP5, MCM10, FANCI, BUB1B, NUF2, KIF14, SKA1, SPC24, ASPM, PRR11
MARKEY_RB1_ACUTE_LOF_UP	6.24425e-36	1.15888e-33	-0.686762	-3.17933	203	-3.17933	CRIP2, DNPH1, EPHX1, SEMA3C, CAV1, SERF2, PTGER4, IDH2, ALAD, TSC22D1, DSTN, FAM13B, CBX6, ETFB, PABPC4, NAA10, NQO1, SLC39A6, VAMP5, DLX1, CES2, EI24, GCLC, GAS6, ARCN1, ANAPC11, TULP4, SCOC, NAP1L1, PERP, AHCY, LMO7, PRDX2, TIPARP, TPGS2, KLF10, DOHH, ST3GAL4, SMIM11, ZMYND11, OGT, MDM2, LAGE3, SNHG5	TGDS, GCLM, GSK3A, BTBD1, ADSL, NOP58, TIMM8A, PTPRVP, TRIM37, RCL1, PTGES3, ANAPC5, HIP1R, PDIA3, SLC12A2, SMAD6, CEBPZ, WAC, HMGN1, YLPM1, HSPD1, IGF1R, PSPC1, OTUD4, HELB, FUBP1, CPSF2, LUC7L3, PRPF19, LSM4, BANF1, PRADC1, SRSF2, RBBP4, NIPBL, HDAC2, IFRD2, TARDBP, TRIM59, PARP1, HNRNPC, SFPQ, ILF3, RBMX, SET, TNRC6A, LSM3, TIPIN, DCTPP1, FAS, HAUS3, AMD1, IPO5, KIF2A, PPP5C, TFDP1, HAT1, TUBB…
MOLENAAR_TARGETS_OF_CCND1_AND_CDK4_DN	4.96514e-25	3.75419e-23	-0.864324	-3.17986	54	-3.17986	CPED1, JKAMP, FAM204A, TOR3A, ENDOD1	MORC4, GPC6, PTBP3, GPALPP1, CDKN2C, ELAVL1, MTMR1, MED30, AQP3, ERI1, MYBL1, RFC5, FAM83D, CDCA7, CDCA7L, MNS1, MTFR2, DONSON, CDCA8, DTL, CENPN, CDC6, SPC25, KIF4A, TPX2, CENPH, PSMC3IP, CDCA2, TRIP13, PDLIM3, MCM7, DDIAS, KIF2C, HJURP, CENPK, TMSB15A, AURKA, POLD3, MELK, KIF20B, KIF20A, CEP55, CDC45, KIF11, NCAPH, ZNF367, CENPF, E2F7, GAS2L3
GRAHAM_CML_DIVIDING_VS_NORMAL_QUIESCENT_UP	9.2123e-34	1.34335e-31	-0.721278	-3.19734	156	-3.19734	PROS1, HGF, CLEC11A, KLF1, TST, LEPR, IDH2, DNAJC12, LMNA, HBB, HBD, ABCC4, TPM1, KLHL7, SAMM50, ACTN1, SORD, NT5DC2, PIEZO2, STK39, PRKAR2B, PRDX2, RMDN1, SUB1, COTL1, CPOX, MINPP1	SUCLA2, RAB31, SLC25A13, SNRNP25, FABP5, ELP5, NUDT4, ABCD3, ELOVL6, MRPS15, LSM5, GSPT1, MICAL2, EIF1AX, SAC3D1, LRRC59, SLC7A5, SYNCRIP, SHMT2, MRPS28, SNRPD1, XK, PPIF, TFR2, ITGB3BP, PRDX4, RPA3, AQP3, HSPA14, NPM3, PMP22, ACOT7, HAT1, SFXN1, PDLIM1, RANBP1, KPNA2, UBE2S, TUBB6, NUDT1, PDSS1, CEP76, DUT, AMMECR1, CENPM, CSE1L, GGH, CCNE1, NUP85, VRK1, ARHGAP19, MCM5, RRM1, EZH2, TK1, STMN1, C…
BASAKI_YBX1_TARGETS_UP	5.01549e-42	1.57525e-39	-0.688517	-3.20834	235	-3.20834	PINK1, DKK1, PLK2, WNT10A, KRT10, TUFT1, CAV1, FLNB, DPYSL3, SMAD7, TIMP2, HTATIP2, RHOD, AJUBA, TSC22D2, POLR2L, NFKBIA, ZNF71, NID2, SLC38A10, CREM, PDLIM7, GALNT2, RRAS, SLC39A4, SLC52A2, FBN1, CYTH3, TUBB2A, CTH, ANXA3, COX20, WDR1, FLNA, SMG5, CAMTA1, GSTP1, CSTF3, PMEPA1, ZNF185, ZNF599, SAR1B, CDK2AP2, PDCD2, FRMD6, TUBA1A, HINT1, COMMD4, RRS1, COTL1, TCP11L1, CCM2, SCO1, DCUN1D5, TOMM5, P…	EHD4, TNFRSF21, NDUFS6, WWC1, MED8, TSEN15, FGF2, RBM19, GLS, RHEBP1, WDR77, ACTR1A, C11orf24, CHORDC1, TPRKB, GLRX2, DR1, IMMP1L, MTCL1, AHSA1, CDC42EP3, CAD, SLC1A5, RUSC1, KLC1, TPM4, SLC3A2, PSMD2, PRELID1, IRAK1, NUDT5, SAC3D1, DHX9, RNMT, TUBA4A, SLC7A5, TUBB4B, CCND3, PLAC8, CACYBP, ARPC5L, NUP93, SNX5, IFRD2, PRPF3, PGAM5, L1CAM, SIVA1, CTPS1, RNF26, GART, RANGAP1, SNRPA1, LMNB2, RBPMS, I…
ODONNELL_TFRC_TARGETS_DN	1.30751e-29	1.33464e-27	-0.775581	-3.2168	104	-3.2168	MAP4K2, FGF22, SURF1, CCDC148, FBXL20, GALT, CD151, ANKRD50, SAMM50, MIR4435-2HG, ZBTB6, MON2, TOX4, ZFAND4, MEX3C	G3BP1, CPNE6, TMEM107, PCBP1-AS1, NFIA, CFL2, HSPH1, APBB1, KBTBD8, LRRC58, TFRC, SETMAR, DCP2, ACVR2B, BPTF, FUS, TNRC6A, NRTN, TUBD1, RANBP1, DLEU2, FKBP5, LIN28B, RIF1, NUP50, SCD, RAD1, TAF5, DBF4, PRKCQ-AS1, FAM83D, GINS3, CCNB1, MND1, TP63, HELLS, C4orf46, BIRC5, ANLN, CDKN3, NDC80, BUB1, MYBL2, CDC20, CENPA, CDC6, SPC25, PRC1, KIF4A, RAD54B, CDK1, AURKB, DEPDC1B, SHCBP1, RRM2, TACC3, TTK, …
PUJANA_BRCA_CENTERED_NETWORK	3.21539e-31	3.64679e-29	-0.769941	-3.25088	113	-3.25088	EIF3H, NCK1, SEC31A, TBCA, ASF1A, TFDP2, PPP2R5C, ZNF330, STAT5A, MED20	TAF11, CSNK2A1, SSBP2, KATNA1, IDH3B, POLR2B, CPSF4, METAP1, CAD, ABCB7, ATM, NFYB, TCF3, PPP1CC, TOP1, SLC7A1, SRSF11, RBBP4, RNASEH2B, COPS3, DCP2, NAE1, PRPF4, MAT2A, DDX46, PRPS1, RB1, SNRPA1, CNOT3, RPIA, TFDP1, RPA1, PRKDC, TTF2, BUB3, RBBP8, SNRPA, XPO1, TCERG1, RAD21, MSH2, SNRPB, DDX39A, SUZ12, DEK, RECQL, DUT, RAD1, PSIP1, NASP, PAICS, RAD51C, SKP2, SMC3, SMC1A, MCM5, MCM6, RRM1, CHEK2,…
HOFFMANN_LARGE_TO_SMALL_PRE_BII_LYMPHOCYTE_UP	6.83148e-34	1.03307e-31	-0.744193	-3.26242	141	-3.26242	GSN, CRIP2, HLA-DQB1, ZNF358, HLA-DRB5, CDKN1A, ITGB7, FLII, ARL1, HTT, ACY1, TRIM46, IDE, VPS72, NT5DC2, ABR, PCK2, KIN, SNX2, TUBA1A, NUDC	STIM1, AZIN1, PPP2CA, PPP1CA, COIL, DDX19A, NEDD4, TUBB3, CDKN2C, GSPT1, MYEF2, PSMC3, ANP32A, TUBB4B, SLC29A1, CASP3, GPHN, ACTN4, PIH1D1, CBX1, DCTPP1, IPO5, SSX2IP, TUBB, EIF2AK2, RPA1, NCAPH2, KPNA2, UBE2S, CTC1, ANP32B, JADE1, HES1, XPO1, CBX5, CKAP5, ENO1, TUBA1B, HMGB3, NUCKS1, NASP, LDHA, DBF4, ANP32E, CKS2, MTHFD2, RFC5, CCNE1, MYH11, CHAF1B, HAUS6, LIG1, MCM6, RRM1, TK1, DNMT1, CENPL, S…
MISSIAGLIA_REGULATED_BY_METHYLATION_DN	8.17625e-32	1.01163e-29	-0.77281	-3.263	113	-3.263	RAB26, CYP2J2, CAV1, SEMA3A, IFT20, PIR, ZNF175, FOSL1, DANCR, PCBP2	POLD2, LINC00667, HNRNPA1, LANCL1, MICU1, FASN, TRIM28, YES1, CAD, NDUFS3, CDKN2C, ARL6IP1, FUT8, FBL, KIAA0586, ITGB4, HNRNPAB, ILF3, RBMX, HNRNPL, SRSF3, SNRNP40, RPA3, GMPS, ENOSF1, HAT1, SHMT1, ALYREF, RANBP1, PRKDC, SNRPA, MSH6, ANP32B, MDC1, DTYMK, DCLRE1A, DEK, HMGN2, DUT, HMGB3, PSIP1, CENPM, PAICS, CSE1L, EBP, RCC1, RFC5, ACAT2, ARHGAP19, SMC1A, LIG1, MCM5, HMGB1, RRM1, EZH2, TK1, DNMT1,…
FUJII_YBX1_TARGETS_DN	4.86486e-37	9.93161e-35	-0.721515	-3.27268	178	-3.27268	DKK1, NEK8, CRISPLD1, SPA17, TWSG1, CRIPT, CLCN3, UBL3, SH3RF1, DBN1, TBL1X, TIAM1, ENAH, NCBP2, MSI2, DTNA, MLLT11, FLNA, SLC26A2, EI24, KBTBD6, DNAJC3, RAP2A, SSR1, PHKB, BAG2, PDE3B, UNC119B, PRKAR2B, CXCL16, RDH10, VAPB, EIF4EBP2, SSU72, COTL1, MGAT4A, ITPR1, RECK, UBE4B	CALU, MDM1, TIMM8A, FABP5, PPP1R10, CDK8, HDLBP, BPGM, RAD23B, CDC23, ERCC8, PRPF40A, SLC16A7, IREB2, ITGAE, SLC25A32, PRR3, FUT8, UBAC1, ODC1, TAF9B, DMKN, MAD2L2, ANKRD36, HADH, METTL3, CCT5, DFFA, MICB, HNRNPL, NOP56, OXCT1, MBNL1, CBX1, POLR3F, ZBTB14, TIPIN, HIPK1, NUDT15, IPO5, NUP62, CXCR4, PRKDC, TTF2, MYBL1, TRIO, DTYMK, CASP2, YWHAH, IL1RAP, SSRP1, DUT, HMGB3, ODF2, SKP2, RFC5, VRK1, SL…
WINNEPENNINCKX_MELANOMA_METASTASIS_UP	4.30604e-34	6.76214e-32	-0.740593	-3.27464	147	-3.27464	MRPS17, ARF4, CREM, DPH3, UBFD1, HSPA5, KDELR2, CDON, FAM98A, HSPA4, SRP19, GJC1, SURF4, DNAJA1, CLASP1, SUPT7L, OGG1, TAF1A, TRUB2, NANS, C8orf33, OLA1, MRPL32, NME1, SSR3, MRPS10	MRPS16, CCT7, IPO7, MSANTD3, HTRA2, MAP4K4, CHORDC1, GLRX2, GEMIN6, NUDT4, ENY2, HSPD1, PRPF38B, CCT4, UGGT1, CHTOP, DDX18, IWS1, FAM216A, NUDCD1, DCBLD2, PWP1, PHF14, SMARCA5, CACYBP, RSRC1, MTERF3, NCBP1, RBM33, CCT5, GPN3, VMA21, IMMT, EEPD1, SRSF10, RBMX, CMSS1, ZNF587, FERMT2, MRPS5, RPA3, SNRPG, GMPS, PRIM2, RANBP1, KPNA2, CTNNAL1, MSH6, KNSTRN, XPO1, DTYMK, NASP, PAICS, C9orf40, CKS2, SKA2…
LEE_EARLY_T_LYMPHOCYTE_UP	4.31573e-30	4.51824e-28	-0.808738	-3.28047	91	-3.28047	SYK, TSHR, LDLRAD4, SCRN1, GALNT7, FAIM, RCAN1, RAG1, MIR646HG, TFDP2, CD99, GFI1	TNFRSF21, LETM1, CEP70, MPP1, CEP128, CRNDE, TUBB4B, RAPGEF5, RUFY3, PALLD, GSE1, CXXC5, SLC1A4, MZB1, ADA, TUBB, HMGB3, CKS2, GGH, LRR1, CENPW, MYB, UBE2T, CCNB1, CDC25A, HELLS, TYMS, MCM2, CDCA3, CENPU, BIRC5, E2F2, DTL, CDKN3, RAD51AP1, NDC80, BUB1, DSCC1, PBK, CCNB2, CENPA, UBE2C, PRC1, CDK1, CDCA2, PTTG1, OIP5, NEIL3, NEK2, RRM2, TTK, TOP2A, KIF2C, NUSAP1, TMSB15A, AURKA, ATAD2, MCM4, DIAPH3…
KANG_DOXORUBICIN_RESISTANCE_UP	2.14348e-29	2.13459e-27	-0.899469	-3.30228	52	-3.30228	FOSB, NQO1	DTYMK, CENPM, ABCC1, RRM1, TK1, POLA2, TYMS, HMGB2, LMNB1, CDCA8, ASF1B, BIRC5, CDKN3, RAD51AP1, BUB1, DSCC1, PBK, MAD2L1, CDC20, BARD1, CENPA, CDC6, ZWINT, PRC1, KIF4A, TPX2, CDK1, OIP5, RFC4, RRM2, NPIPA1, TOP2A, FOXM1, HJURP, NUSAP1, PLK1, AURKA, NEMP1, ATAD2, MCM4, NCAPG2, HMMR, GINS1, FANCI, BUB1B, PLK4, NCAPG, ASPM, POLQ, MKI67
CROONQUIST_NRAS_SIGNALING_DN	3.65792e-31	4.03656e-29	-0.865242	-3.31741	66	-3.31741	MYRF, GALE, GPX4, SBNO2	BRD8, PTP4A3, EIF5, SNRPA1, HMGA1, DUT, NASP, RAD51C, CSE1L, WEE1, POLD1, TRAIP, CHEK2, TK1, STMN1, CCNB1, MCM3, CDC25C, KIF22, PCNA, MCM2, HMGB2, CDKN3, NDC80, MYBL2, CCNB2, CDC20, CENPA, CDC6, UBE2C, SPC25, ZWINT, TPX2, CDK1, TRIP13, PTTG1, OIP5, SMC4, CHEK1, AURKB, MCM7, STIL, TOP2A, FOXM1, KIF2C, CCNA2, RFC3, PLK1, AURKA, POLD3, CHAF1A, MCM4, SPAG5, SMC2, KIF11, GINS1, BUB1B, PLK4, NCAPH, APO…
PUJANA_BRCA2_PCC_NETWORK	1e-50	5.83286e-48	-0.675532	-3.31965	390	-3.31965	TRAPPC6A, EPHB6, GATA3, CAMK2B, TOX, ATAD2B, RCBTB2, STAU2, ZNF354A, FZD2, EIF3H, TRBC2, RHOH, PFDN4, LIG4, CHI3L2, DNAJC5, PIKFYVE, NCK1, RBCK1, NINL, CPSF1, TMEM186, RAG1, RUNX1, GLMN, ATN1, MPHOSPH6, TBCA, TRAT1, ASF1A, KIN, PCCB, CLINT1, TFDP2, RTCA, LARP7, PPP2R5C, POLR2G, ZNF330, ZNF131, COX11, MRPL9, ATP11B, OGT, MDM2, STAT5A, ZNF253, HDAC3, MED20	GNPAT, TAF11, HPRT1, POLD2, KIAA0930, PAK2, FRG1, CPSF6, ATR, CSNK2A1, WRN, VAV1, ZNF43, MAPRE1, ADK, SLC25A46, KCTD20, CD2AP, TBCD, ZNF84, WDR77, SRP9, AGPS, FASTKD2, TAF1C, RCE1, BAX, ZAP70, CLGN, BCAS2, CASP6, TRIM28, LCOR, VPS13A, NELFA, PAQR3, CDC23, PEX1, SSBP2, KATNA1, IDH3B, POLR2B, CPSF4, HMGN1, SMARCA4, ITGA4, METAP1, PTPN22, CAD, CTBP1, CSTF1, SNRNP200, YTHDC2, DESI2, RBBP5, TLK2, CDKN…
FISCHER_G2_M_CELL_CYCLE	1.55683e-44	7.06284e-42	-0.714959	-3.33438	217	-3.33438	CSPG4, BCAR3, BTBD3, ZNF165, SPA17, BTG1, HMG20B, STK17B, CDC42EP4, BMP2, BAG3, STAT1, ADGRE5, ELK3, SERTAD3, EIF2AK3, CDKL5, ANXA3, DNAJB1, NUMB, SIX4, ZMYM1, GIT2, ZNF614, FAM3C, TSN, UBE2D1, FYN, PPP2R5C, NEDD4L, TGFB2, CTNND1, SMTN, DUSP4, ZNF207, MGAT2, ATF7IP	CDKN1B, E2F5, TNFRSF21, FZR1, ZNF267, CLK4, DZIP3, PPP1R10, DR1, UBE2G1, KIF5B, KATNA1, VANGL1, JADE2, CEP70, PKNOX1, CDKN2C, ARL6IP1, PSMD11, PLEKHA5, RDH11, TNPO2, CDR2, CCSAP, NFYB, EIF4E, METTL4, BIRC3, BRD8, CDC27, SLC25A24, NUP37, RSBN1, RNF4, HSPA1L, LAMC1, CFLAR, TNFAIP8L1, ZNF518A, NUP98, PIF1, MTMR6, DCP2, HMGCR, TRIM59, CDKN2D, HP1BP3, SFPQ, GOT1, ZNF587, KDM6A, KCTD9, PNRC2, MAT2A, AC…
ZHOU_CELL_CYCLE_GENES_IN_IR_RESPONSE_6HR	2.236e-32	2.853e-30	-0.850452	-3.3379	76	-3.3379		TPRKB, FABP5, SULF2, CMC2, GPN3, QSER1, DCTPP1, NUP88, HAUS3, MAGOHB, RANBP1, NCAPH2, SAP30, RPA2, DSN1, DTYMK, DCLRE1A, DEK, HMGB3, E2F1, PAICS, DNAJC9, RFC5, CHAF1B, USP1, MCM5, MCM6, RTKN2, EZH2, HAUS8, TIMELESS, MTFR2, CDK2, GINS3, UBE2T, MCM3, PARPBP, POC1A, CDT1, KIF22, MCM2, RACGAP1, HMGB2, RAD51, LMNB1, CDCA8, DTL, TOPBP1, GINS2, MYBL2, MAD2L1, GMNN, CENPA, RAD54L, LBR, WDHD1, EXO1, TRIP1…
WHITEFORD_PEDIATRIC_CANCER_MARKERS	8.3451e-38	1.79332e-35	-0.81696	-3.38163	106	-3.38163	ADGRL3, GABRB2, BCAT1, ZMYM2, GPX7, MLLT11, SOX4, TUBA1A, GAPDH, NME1	MFN2, ZNF300, PAFAH1B3, CCNT1, RRP1, SNRNP200, CDK6, CDK4, ADCY3, ODC1, EIF4A1, MEX3B, ILF3, EIF4EBP1, LMNB2, PSAT1, ILF2, HAUS1, CKAP2, KPNA2, NUDT1, DTYMK, CCDC34, SLC25A40, ENO1, HMGB3, NASP, E2F1, DBF4, CKS2, GGH, RCC2, MCM5, CDCA7, TK1, DNMT1, STMN1, UBE2T, CCNB1, MND1, CDC25A, PCNA, TYMS, CDCA8, CENPU, ASF1B, BIRC5, RNASEH2A, RECQL4, CENPN, GINS2, BUB1, MYBL2, PBK, MAD2L1, CCNB2, CENPA, UBE…
CROONQUIST_IL6_DEPRIVATION_DN	3.59151e-35	5.86565e-33	-0.836098	-3.39145	91	-3.39145	SPP1, MYRF, GALE, GPX4, FRZB, GALK1, RRP12, PTPRC, ABHD5, SBNO2, AASS	SEPHS1, PTP4A3, GMPS, SNRPA1, HMGA1, KPNA2, DTYMK, DUT, NASP, ANP32E, CKS2, SKP2, GGH, LIG1, WEE1, POLD1, TRAIP, TK1, STMN1, CCNB1, CDC25A, MCM3, KIF22, CCNF, PCNA, TYMS, MCM2, HMGB2, CDKN3, BUB1, MYBL2, MAD2L1, CCNB2, CDC20, CENPA, CDC6, UBE2C, SPC25, ZWINT, DHFR, TPX2, CDK1, TRIP13, PTTG1, OIP5, SMC4, CHEK1, AURKB, RRM2, MCM7, STIL, TOP2A, FOXM1, KIF2C, CCNA2, POLE2, RFC3, PLK1, AURKA, CHAF1A, …
PUJANA_XPRSS_INT_NETWORK	3.7022e-42	1.25967e-39	-0.765174	-3.39695	158	-3.39695	EIF3H, RHOH, NCK1, SEC31A, TBCA, ASF1A, TFDP2, LARP7, PPP2R5C, ZNF330, ZNF131, ATP11B, STAT5A	TAF11, FRG1, CSNK2A1, ZNF43, SSBP2, KATNA1, IDH3B, POLR2B, CPSF4, HMGN1, METAP1, CAD, CDKN2C, ABCB7, FUBP1, ATM, NFYB, CEP57, TCF3, HMGN4, PPP1CC, BLMH, TOP1, SLC7A1, SRSF11, RBBP4, CTCF, RNASEH2B, COPS3, CD47, DCP2, NAE1, SRSF10, ILF3, CBX3, SRSF3, NFATC2IP, PRPF4, MAT2A, DDX46, PRPS1, RB1, SNRPA1, CNOT3, RPIA, TFDP1, RPA1, PRKDC, TTF2, CENPC, UBE2S, BUB3, RBBP8, PNN, SNRPA, PMS2P3, RIF1, XPO1, …
GRAHAM_NORMAL_QUIESCENT_VS_NORMAL_DIVIDING_DN	1.16158e-35	2.06205e-33	-0.857552	-3.42381	81	-3.42381	LEPR, HBB, HBD, COTL1, MINPP1	SNRNP25, FABP5, SAC3D1, SLC7A5, VDAC3, XK, PPIF, AQP3, NPM3, HAT1, MSH2, DUT, AMMECR1, CENPM, CSE1L, GGH, CCNE1, NUP85, VRK1, MCM5, MCM6, RRM1, TK1, CDC25A, FEN1, PCNA, TYMS, MCM2, RACGAP1, CENPU, BIRC5, RNASEH2A, DTL, CDKN3, RAD51AP1, GINS2, NDC80, BUB1, DSCC1, MAD2L1, CCNB2, CDC20, GMNN, CDC6, ZWINT, PRC1, DHFR, CDK1, TRIP13, OIP5, CHEK1, RFC4, RRM2, TOP2A, KIF2C, NUSAP1, CCNA2, POLE2, RFC3, MC…
ZHOU_CELL_CYCLE_GENES_IN_IR_RESPONSE_24HR	1.89835e-42	7.04634e-40	-0.838462	-3.46782	107	-3.46782	IFT20, LXN	TPRKB, FABP5, WIPI1, SULF2, EIF2S1, CMC2, CACYBP, CLN6, GPN3, CHAC2, QSER1, DCTPP1, NUP88, HAUS3, MAGOHB, CKAP2, ALYREF, RANBP1, NCAPH2, KPNA2, SMPD4, RBBP8, TDP1, RPA2, MDC1, KNSTRN, NUP107, DTYMK, HMGB3, ODF2, NASP, E2F1, PAICS, CSE1L, DNAJC9, BORA, RFC5, USP1, POLD1, EZH2, HAUS8, TIMELESS, EXOSC8, MTFR2, CDK2, GINS3, UBE2T, CCNB1, MCM3, PARPBP, POC1A, KIF22, PCNA, MCM2, RACGAP1, HMGB2, LMNB1, …
KONG_E2F3_TARGETS	6.60495e-40	1.79787e-37	-0.862928	-3.47273	87	-3.47273	GAS5, RPL3, RPL12, NR1D1	RPRD1B, MAPK8, SRSF7, FBXO45, MED1, GP1BA, E2F3, TAF1D, CBX2, RBBP8, NUP50, DCK, PSIP1, NASP, SKP2, CCNE1, CHAF1B, CENPQ, USP1, IQGAP3, EZH2, TK1, MYB, FIGNL1, UBE2T, CCNB1, MCM3, FEN1, CCNF, TYMS, RACGAP1, CDCA3, HMGB2, RAD51, CDC7, LMNB1, ASF1B, INCENP, SPDL1, RAD51AP1, BUB1, PBK, CDC20, CDC6, UBE2C, SPC25, RAD54L, PRC1, TPX2, RBL1, CENPH, SYCE2, NCAPD2, SHCBP1, TACC3, TOP2A, KIF2C, DEPDC1, HJU…
SOTIRIOU_BREAST_CANCER_GRADE_1_VS_3_UP	1e-50	5.83286e-48	-0.835756	-3.65118	143	-3.65118	QPRT, ORMDL2, MRPS17, NUTF2, SLC52A2, PFDN6, MRPL12, HMCES, PSMA7, TUBA1A, TXN, POLR2K, HCCS, UBE2N, GTPBP4, BYSL, LAGE3, NME1	PSMD12, MRPL15, COX7B, SNRPF, ITCH, SNRPC, TIMM10, CMC2, TUBA1C, SLC7A5, XPOT, SHMT2, NUP93, CCT5, TXNRD1, JMJD6, STIP1, SNRPG, GMPS, KPNA2, UBE2S, NUDT1, PDSS1, DSN1, DDX39A, TUBA1B, HMGB3, E2F1, CKS2, DNAJC9, VRK1, MCM6, EZH2, TIMELESS, MIS18A, STMN1, CDK2, CCNB1, CDC25A, MCM3, PARPBP, FEN1, DONSON, MCM2, RACGAP1, CDCA3, RAD51, LMNB1, CDCA8, CENPU, BIRC5, RNASEH2A, CDKN3, CENPN, NDC80, BUB1, MY…
KOBAYASHI_EGFR_SIGNALING_24HR_DN	1e-50	5.83286e-48	-0.797437	-3.7082	231	-3.7082	DKK1, FAM86B1, TMEM158, NT5E, DUSP5, GALNT10, TUBB2A, ITGA6, NAP1L1, SRM, CCND1, NETO2, TUBA1A, OASL, FOSL1, RRP15, DUSP4, NME1, TNFRSF12A, DUSP6	MET, CARD10, SPRED2, FABP5, ZC3HAV1, EEF1E1, DPAGT1, CKLF, SRSF7, CMC2, ETV5, STEAP1, NOLC1, PHLDA2, UPP1, ODC1, FAM216A, ADORA2B, TUBB4B, SLC29A1, CCND3, DCBLD2, NOC3L, SLCO4A1, ABCE1, NAA15, SNRPD1, PA2G4, PPIF, POLR3K, UCK2, ELL2, NOP56, CTPS1, ENO2, TIPIN, PRPS1, RANGAP1, SNRPA1, NUDT15, TUBG1, LMNB2, HSPA14, PSAT1, TFDP1, HAT1, TUBB, TEX30, POLR2D, RANBP1, HNRNPDL, KPNA2, UBE2S, TUBB6, PNN, …
ROSTY_CERVICAL_CANCER_PROLIFERATION_CLUSTER	1e-50	5.83286e-48	-0.890576	-3.84169	131	-3.84169	DPP3, COMMD8, MAPK13, TMSB10, NETO2, TPGS2, BID, CDKN2A	CELSR3, HSPB11, PAFAH1B3, MRPS15, LRP8, SLC25A15, SAC3D1, LSM4, SLC38A1, EIF4EBP1, RPA3, HMGA1, KPNA2, UBE2S, DTYMK, E2F1, CENPM, DBF4, ANP32E, CKS2, EBP, PAQR4, GGH, CHAF1B, EZH2, TK1, CA2, POLA2, CCNB1, FEN1, CCNF, PCNA, HELLS, TYMS, MCM2, GINS4, RACGAP1, CDCA3, HMGB2, LMNB1, CDCA8, CENPU, KIF23, ASF1B, BIRC5, DTL, SPDL1, RAD51AP1, NDC80, BUB1, MYBL2, PBK, MAD2L1, CCNB2, CDC20, GMNN, CENPA, CDC…
